# Supplementary material for: Study of excess manganese stress response highlights the central role of manganese exporter Mnx for holding manganese homeostasis in the cyanobacterium Synechocystis sp. PCC 6803
Source: Microbiology (Reading). 2024 Nov 7;170(11):001515. doi: 10.1099/mic.0.001515 (PMC11649195; doi:10.1099/mic.0.001515)
Supplement: Uncited Supplementary Material 2. [file mic-170-01515-s002.xlsx]

## Sheet: S1
target_id	protein_id	length	est_counts_mut_control1	est_counts_mut_control2	est_counts_mut_control3	est_counts_mut_plusMn1	est_counts_mut_plusMn2	est_counts_mut_plusMn3	est_counts_wt_control1	est_counts_wt_control2	est_counts_wt_control3	est_counts_wt_plusMn1	est_counts_wt_plusMn2	est_counts_wt_plusMn3	tpm_mut_control1	tpm_mut_control2	tpm_mut_control3	tpm_mut_plusMn1	tpm_mut_plusMn2	tpm_mut_plusMn3	tpm_wt_control1	tpm_wt_control2	tpm_wt_control3	tpm_wt_plusMn1	tpm_wt_plusMn2	tpm_wt_plusMn3	mean_wt_control	mean_wt_excessMn	mean_mut_control	mean_mut_excessMn	wt_log2FC	mut_log2FC	control_log2FC	excessMn_log2FC	wt_q_value	mut_q_value	control_q_value	excessMn_q_value	position	Description	Preferred_name	EC	PFAMs	sig	loci	oldloci
lcl|NC_000911.1_cds_WP_010871207.1_1	WP_010871207.1	972	376	367	374	691	648	883	430	427	400	338	357	468	82.5607	81.9299	92.4412	161.715	138.124	181.576	86.918	94.8215	88.5321	76.9202	82.6004	97.4568	255	237	229	451	-0.1	1	-0.2	0.9	0.779535	4.28e-17	0.953911	1.54841e-13	1	Polyprenyl synthetase	sds	2.5.1.84,2.5.1.85	polyprenyl_synt	FALSE	SGL_RS01875	slr0611
lcl|NC_000911.1_cds_WP_020861325.1_2	WP_020861325.1	684	155	185	173	271	277	248	162	162	161	194	183	209	54.2444	65.8242	68.1519	101.083	94.1046	81.2805	52.1908	57.3366	56.7943	70.366	67.4843	69.3666	109	132	117	179	0.3	0.6	0.1	0.4	0.00200079	4.62e-05	0.828972	0.00609312	2	RNA pseudouridylate synthase	-	5.4.99.20	PseudoU_synth_2	FALSE	SGL_RS01880	slr0612
lcl|NC_000911.1_cds_WP_010871209.1_3	WP_010871209.1	522	333	340	326	304	328	326	346	327	284	307	337	349	174.987	181.649	192.836	170.264	167.319	160.432	167.376	173.782	150.431	167.201	186.604	173.928	241	253	258	243	0.1	-0.1	0.1	-0.1	0.214037	0.0494912	0.642314	0.148757	3	-	-	-	-	FALSE	SGL_RS01885	slr0613
lcl|NC_000911.1_cds_WP_010871210.1_4	WP_010871210.1	702	425	425	355	327	380	366	472	445	399	378	383	411	143.412	145.806	134.845	117.607	124.477	115.662	146.62	151.862	135.714	132.199	136.183	131.528	292	262	272	238	-0.2	-0.2	-0.1	-0.1	0.373392	0.000650386	1	0.0178398	4	ARM-like repeat domain, GUN4-N terminal	ycf53	-	GUN4,GUN4_N	FALSE	SGL_RS01890	sll0558
lcl|NC_000911.1_cds_WP_010871211.1_5	WP_010871211.1	1077	8429	7984	7006	4436	5322	4462	9158	8614	8084	7139	6874	7563	1629.47	1569.21	1524.58	914.006	998.741	807.814	1629.77	1684.1	1575.26	1430.36	1400.26	1386.58	5124	4299	4690	2823	-0.3	-0.7	-0.1	-0.6	0.0058833	1.36e-24	0.941363	8.36877e-15	5	Catalyzes the formation of the isocyclic ring in chlorophyll biosynthesis. Mediates the cyclase reaction, which results in the formation of divinylprotochlorophyllide (Pchlide) characteristic of all chlorophylls from magnesium-protoporphyrin IX 13-monomethyl ester (MgPMME)	acsF	1.14.13.81	Rubrerythrin	TRUE	SGL_RS01895	sll1214
lcl|NC_000911.1_cds_WP_010871212.1_6	WP_010871212.1	939	1033	982	874	703	911	884	1112	996	1044	872	867	939	236.938	229	225.659	171.86	202.843	189.888	234.798	231.039	241.373	207.295	209.547	204.258	643	550	597	510	-0.2	-0.2	-0.1	-0.1	0.0490592	3.11e-05	1	0.0312059	6	Catalyzes the two-step NADP-dependent conversion of GDP- 4-dehydro-6-deoxy-D-mannose to GDP-fucose, involving an epimerase and a reductase reaction	fcl	1.1.1.271	Epimerase	FALSE	SGL_RS01900	sll1213
lcl|NC_000911.1_cds_WP_010871213.1_7	WP_010871213.1	1089	1808	1745	1534	1391	1603	1860	1863	1571	1664	1537	1580	1812	344.805	338.346	329.313	282.741	296.767	332.2	327.072	303.001	319.878	303.799	317.512	327.728	1008	980	1017	961	0	-0.1	0	0	0.805446	0.0136554	0.820282	0.185816	7	Catalyzes the conversion of GDP-D-mannose to GDP-4- dehydro-6-deoxy-D-mannose	gmd	4.2.1.47	GDP_Man_Dehyd	FALSE	SGL_RS01905	sll1212
lcl|NC_000911.1_cds_WP_010871214.1_8	WP_010871214.1	1083	181476	166942	155697	193870	204297	203206	189783	173874	168861	231631	218143	251475	34844.4	32588.9	33651.2	39674.3	38078.7	36539.2	33544.8	33763	32681.2	46094.3	44134.9	45791.8	105418	139545	100867	119278	0.4	0.2	-0.1	-0.2	1.36e-16	0.0739973	1	2.56167e-05	8	Photosystem II (PSII) is a light-driven water plastoquinone oxidoreductase that uses light energy to abstract electrons from H(2)O, generating O(2) and a proton gradient subsequently used for ATP formation. It consists of a core antenna complex that captures photons, and an electron transfer chain that converts photonic excitation into a charge separation. The D1 D2 (PsbA PsbA) reaction center he…	psbA	1.10.3.9	Photo_RC	FALSE	SGL_RS01910	slr1311
lcl|NC_000911.1_cds_WP_010871214.1_8	WP_010871214.1	1083	181476	166942	155697	193870	204297	203206	189783	173874	168861	231631	218143	251475	34844.4	32588.9	33651.2	39674.3	38078.7	36539.2	33544.8	33763	32681.2	46094.3	44134.9	45791.8	105418	139545	100867	119278	0.4	0.2	-0.1	-0.2	1.36e-16	0.0739973	1	2.56167e-05	8	Photosystem II (PSII) is a light-driven water plastoquinone oxidoreductase that uses light energy to abstract electrons from H(2)O, generating O(2) and a proton gradient subsequently used for ATP formation. It consists of a core antenna complex that captures photons, and an electron transfer chain that converts photonic excitation into a charge separation. The D1 D2 (PsbA PsbA) reaction center he…	psbA	1.10.3.9	Photo_RC	FALSE	SGL_RS10440	sll1867
lcl|NC_000911.1_cds_WP_158299063.1_9	WP_158299063.1	150	0	0	0	0	0	0	0	0	0	0	0	0	0	0	0	0	0	0	0	0	0	0	0	0	0	0	0	0	0	0	0	0	1	1	1	1	9	NA	NA	NA	NA	FALSE	NA	NA
lcl|NC_000911.1_cds_WP_010871215.1_10	WP_010871215.1	1980	769	735	633	748	851	829	880	758	713	685	729	882	73.2871	71.2163	67.9068	75.9783	78.7296	73.9889	77.2039	73.0573	68.493	67.6596	73.2078	79.7169	428	419	392	443	0	0.2	-0.1	0.1	0.735953	0.516781	1	0.917466	10	Catalyzes the biosynthesis of agmatine from arginine	speA	4.1.1.19	Orn_Arg_deC_N	FALSE	SGL_RS01915	slr1312
lcl|NC_000911.1_cds_WP_010871216.1_11	WP_010871216.1	2010	261	265	232	206	228	254	265	235	222	251	204	237	24.4617	25.2513	24.4761	20.5779	20.7438	22.2942	22.8638	22.2745	20.9727	24.3814	20.1468	21.0657	131	126	139	125	-0.1	-0.1	0.1	0	0.948798	0.00590157	0.601395	0.434465	11	DNA ligase that catalyzes the formation of phosphodiester linkages between 5'-phosphoryl and 3'-hydroxyl groups in double-stranded DNA using NAD as a coenzyme and as the energy source for the reaction. It is essential for DNA replication and repair of damaged DNA	ligA	6.5.1.2	BRCT,DNA_ligase_OB,DNA_ligase_ZBD,DNA_ligase_aden,HHH_2,HHH_5	FALSE	SGL_RS01920	sll1209
lcl|NC_000911.1_cds_WP_020861326.1_12	WP_020861326.1	582	86	83	85	193	177	210	98	103	75	113	104	97	38.1123	37.3969	42.4027	91.1613	76.146	87.1559	39.9805	46.1633	33.5029	51.9018	48.5655	40.7679	66	76	62	139	0.2	1.2	-0.1	0.9	0.176212	7.44e-16	1	5.05808e-08	12	Putative restriction endonuclease	-	-	Uma2	FALSE	SGL_RS01925	slr1315
lcl|NC_000911.1_cds_WP_010871218.1_13	WP_010871218.1	1032	92	108	86	88	72	101	93	93	113	83	89	88	18.746	22.3735	19.7254	19.1113	14.2416	19.2731	17.4445	19.1645	23.2089	17.5282	19.109	17.0053	60	52	58	52	-0.2	-0.1	0	0	0.565623	0.173696	1	0.715962	13	FecCD transport family	fecC	-	FecCD	FALSE	SGL_RS01930	slr1316
lcl|NC_000911.1_cds_WP_010871219.1_14	WP_010871219.1	1050	70	80	57	55	70	68	103	80	79	70	69	78	13.9616	16.2224	12.7973	11.6919	13.5532	12.7015	18.9116	16.1369	15.8825	14.4701	14.5015	14.754	52	43	42	38	-0.3	-0.1	-0.3	-0.2	0.356646	0.282936	0.803638	0.191445	14	FecCD transport family	fecD	-	FecCD	FALSE	SGL_RS01935	slr1317
lcl|NC_000911.1_cds_WP_010871220.1_15	WP_010871220.1	807	65	48	48	25	45	32	55	55	54	26	33	34	18.1458	13.6236	15.0838	7.43855	12.195	8.36609	14.1345	15.5281	15.1953	7.52268	9.70742	9.00163	35	20	35	22	-0.8	-0.7	0	0.1	0.000883349	0.00210895	1	1	15	ATPases associated with a variety of cellular activities	fecE	3.6.3.34	ABC_tran	TRUE	SGL_RS01940	slr1318
lcl|NC_000911.1_cds_WP_010871221.1_16	WP_010871221.1	948	148	159	135	118	113	144	167	165	193	133	123	123	33.5386	36.6329	34.437	28.5005	24.8582	30.5603	34.8382	37.8147	44.0855	31.2373	29.3709	26.4344	107	78	91	76	-0.5	-0.2	-0.2	0	0.00784492	0.00570212	0.894727	0.543208	16	Periplasmic binding protein	-	-	Peripla_BP_2	TRUE	SGL_RS01945	slr1319
lcl|NC_000911.1_cds_WP_010871222.1_17	WP_010871222.1	2556	125	110	109	86	85	125	122	107	131	94	93	95	9.00152	8.05358	8.83569	6.60071	5.94199	8.42998	8.08762	7.7926	9.50894	7.0157	7.05695	6.48798	64	50	62	53	-0.3	-0.2	-0.1	0.1	0.0961897	0.0381446	1	0.917466	17	TonB dependent receptor	iutA	-	AMIN,Plug,TonB_dep_Rec	FALSE	SGL_RS01950	sll1206
lcl|NC_000911.1_cds_WP_010871223.1_18	WP_010871223.1	981	91	76	89	57	59	56	96	108	94	64	75	66	19.7515	16.7711	21.7449	13.1862	12.4313	11.383	19.1816	23.7069	20.5656	14.3971	17.1533	13.5857	60	42	52	35	-0.5	-0.6	-0.2	-0.3	0.0105855	0.000126261	0.985787	0.110216	18	helix_turn_helix, arabinose operon control protein	-	-	HTH_18	FALSE	SGL_RS01955	sll1205
lcl|NC_000911.1_cds_WP_010871224.1_19	WP_010871224.1	1284	76	67	68	85	72	103	71	53	59	55	71	88	11.8891	10.6562	11.9744	14.1723	10.9339	15.0898	10.2247	8.38503	9.30342	8.91735	11.7037	13.0557	35	41	41	50	0.2	0.3	0.2	0.3	0.184704	0.428357	0.684964	0.524232	19	Major facilitator superfamily	-	-	MFS_1	FALSE	SGL_RS01960	sll1204
lcl|NC_000911.1_cds_WP_010871225.1_20	WP_010871225.1	966	47	40	44	39	33	56	44	48	43	39	35	44	10.4008	8.99954	10.9605	9.19859	7.0891	11.6056	8.96351	10.7425	9.59166	8.94483	8.16143	9.23428	27	24	27	26	-0.2	0	0	0.1	0.707957	0.599666	1	1	20	PFAM Sucrase ferredoxin-like	-	-	Suc_Fer-like	FALSE	SGL_RS01965	sll1203
lcl|NC_000911.1_cds_WP_020861330.1_21	WP_020861330.1	903	48	41	36	49	39	36	33	35	38	34	38	38	11.5727	10.05	9.77019	12.5914	9.12777	8.12842	7.32423	8.53402	9.23488	8.4959	9.65394	8.68874	22	23	26	26	0.1	0	0.2	0.2	0.71678	0.71285	0.82293	0.910459	21	ABC-type Fe3 -hydroxamate transport system, periplasmic component	-	-	Peripla_BP_2	FALSE	SGL_RS01970	sll1202
lcl|NC_000911.1_cds_WP_020861331.1_22	WP_020861331.1	2574	198	179	170	184	222	240	182	213	201	152	166	201	14.1503	13.006	13.676	14.0154	15.4015	16.0629	11.9737	15.3948	14.4795	11.2586	12.5008	13.6232	106	93	98	115	-0.2	0.2	-0.1	0.3	0.411109	0.378687	1	0.118509	22	TonB dependent receptor	-	-	AMIN,Plug,TonB_dep_Rec	FALSE	SGL_RS01975	sll1409
lcl|NC_000911.1_cds_WP_010871228.1_23	WP_010871228.1	1041	132	113	115	109	101	133	107	127	107	99	114	115	26.6089	23.1591	26.0951	23.4189	19.7643	25.1082	19.856	25.8911	21.7416	20.6836	24.2151	21.9853	68	66	73	69	0	-0.1	0.1	0.1	0.982273	0.226803	0.924339	0.900784	23	COGs COG2207 AraC-type DNA-binding domain-containing protein	-	-	HTH_18	FALSE	SGL_RS01980	sll1408
lcl|NC_000911.1_cds_WP_010871229.1_24	WP_010871229.1	798	47	61	61	58	58	66	57	56	57	42	47	48	13.3179	17.5735	19.457	17.5167	15.9542	17.5143	14.8685	16.048	16.2805	12.3346	14.0335	12.8991	36	29	37	39	-0.3	0.1	0	0.4	0.326746	0.986839	1	0.212974	24	Methyltransferase type 11	-	-	Methyltransf_11	FALSE	SGL_RS01985	sll1407
lcl|NC_000911.1_cds_WP_010871230.1_25	WP_010871230.1	2487	422	475	368	450	434	456	451	504	457	347	345	361	31.3056	35.8256	30.7302	35.5802	31.2541	31.68	30.7993	37.8123	34.1728	26.6794	26.9685	25.3979	252	189	227	240	-0.4	0.1	-0.2	0.3	0.000309315	0.774073	0.985787	0.0204998	25	TonB dependent receptor	-	-	AMIN,Plug,TonB_dep_Rec	TRUE	SGL_RS01990	sll1406
lcl|NC_000911.1_cds_WP_020861332.1_26	WP_020861332.1	405	34	33	27	11	8	12	44	48	37	2	7	7	28.0141	27.6441	25.0421	9.66001	6.39875	9.25956	33.3738	39.9975	30.7295	1.70791	6.07749	5.46986	39	5	29	9	-2.8	-1.5	-0.4	0.8	4.13e-18	3.09e-08	0.724444	0.20405	26	Biopolymer transport protein ExbD/TolR	-	-	ExbD	TRUE	SGL_RS01995	sll1405
lcl|NC_000911.1_cds_WP_010871232.1_27	WP_010871232.1	633	97	120	91	20	35	36	141	149	127	26	28	43	37.9356	47.7142	40.0613	8.33666	13.2877	13.1853	50.7633	58.9325	50.065	10.5387	11.5388	15.9487	96	23	72	21	-2	-1.7	-0.4	-0.1	4.72e-31	4.7e-21	0.283629	0.65356	27	MotA/TolQ/ExbB proton channel family	-	-	MotA_ExbB	TRUE	SGL_RS02000	sll1404
lcl|NC_000911.1_cds_WP_010871233.1_28	WP_010871233.1	1599	450	506	417	103	136	115	526	589	475	183	174	172	54.5569	62.3704	56.9091	13.3095	16.006	13.0571	58.7054	72.218	58.0478	22.9946	22.2287	19.7764	296	99	258	66	-1.6	-1.9	-0.2	-0.6	3.15e-44	4.47e-92	0.879684	9.57362e-07	28	Gram-negative bacterial TonB protein C-terminal	-	-	TonB_C	TRUE	SGL_RS02005	slr1484
lcl|NC_000911.1_cds_WP_010871234.1_29	WP_010871234.1	1050	119	144	122	53	45	49	159	146	142	45	60	55	23.7346	29.2004	27.3907	11.2667	8.71276	9.15256	29.1936	29.4498	28.5482	9.30221	12.61	10.4035	89	32	78	29	-1.4	-1.4	-0.2	-0.1	8.06e-23	1.07e-19	0.941363	0.447027	29	NA	NA	NA	NA	TRUE	SGL_RS02010	slr1485
lcl|NC_000911.1_cds_WP_020861336.1_30	WP_020861336.1	1782	113	96	90	90	97	90	117	122	126	113	102	91	12.1161	10.4652	10.8626	10.2852	10.0963	9.03728	11.5485	13.2293	13.6179	12.5574	11.5243	9.2535	67	57	55	51	-0.2	-0.1	-0.3	-0.1	0.384209	0.166214	0.815805	0.234069	30	ABC transporter transmembrane region	-	-	ABC_membrane,ABC_tran	FALSE	SGL_RS02015	slr1488
lcl|NC_000911.1_cds_WP_223211316.1_31	WP_223211316.1	957	100	133	87	120	103	112	121	116	92	96	84	102	22.3922	30.2788	21.9292	28.6394	22.3893	23.4869	24.9423	26.2692	20.7653	22.2795	19.82	21.6609	67	58	66	68	-0.2	0.1	0	0.2	0.447828	0.852435	1	0.490899	31	COGs COG2207 AraC-type DNA-binding domain-containing protein	-	-	HTH_18	FALSE	SGL_RS02020	slr1489
lcl|NC_000911.1_cds_WP_199303644.1_32	WP_199303644.1	2547	164	176	166	156	177	196	184	166	156	127	160	164	11.8553	12.9351	13.5078	12.0193	12.4208	13.2689	12.2445	12.1358	11.367	9.515	12.1875	11.2432	90	81	91	94	-0.2	0.1	0	0.2	0.608198	0.655409	0.961018	0.463241	32	COGs COG4773 Outer membrane receptor for ferric coprogen and ferric-rhodotorulic acid	-	-	AMIN,Plug,TonB_dep_Rec	FALSE	SGL_RS02025	slr1490
lcl|NC_000911.1_cds_WP_223211317.1_33	WP_223211317.1	831	70	88	70	80	95	81	90	73	60	83	66	95	18.7995	24.0282	21.1619	22.8994	24.7673	20.3725	22.2508	19.8273	16.2426	23.1028	18.6776	24.1965	47	52	49	54	0.1	0.1	0.1	0.1	0.362666	0.90224	0.994229	0.980355	33	COGs COG0614 ABC-type Fe3 -hydroxamate transport system periplasmic component	-	-	Peripla_BP_2	FALSE	SGL_RS02030	slr1491
lcl|NC_000911.1_cds_WP_020861340.1_34	WP_020861340.1	996	62	58	37	88	90	124	62	68	56	66	56	88	13.2038	12.5581	8.86986	19.9745	18.6062	24.7309	12.155	14.6457	12.0213	14.5676	12.5668	17.7734	37	42	32	61	0.2	0.9	-0.2	0.5	0.307767	3.13e-05	0.981799	0.0535935	34	Periplasmic binding protein	-	-	Peripla_BP_2	FALSE	SGL_RS02035	slr1492
lcl|NC_000911.1_cds_WP_020861341.1_35	WP_020861341.1	375	27	37	39	55	54	66	29	33	38	40	46	44	26.0385	36.2781	42.3375	56.533	50.5538	59.6084	25.7458	32.1855	36.9395	39.9807	46.7454	40.2426	32	43	35	57	0.4	0.7	0.1	0.4	0.083453	0.00858444	1	0.196212	35	Protein of unknown function (DUF1636)	-	-	DUF1636	FALSE	SGL_RS02040	slr1493
lcl|NC_000911.1_cds_WP_010871241.1_36	WP_010871241.1	1842	254	251	225	289	287	349	288	263	249	283	287	315	26.2399	26.3628	26.1649	31.8209	28.7817	33.7648	27.389	27.4775	25.9288	30.3006	31.2419	30.8616	147	163	135	170	0.1	0.3	-0.1	0.1	0.0165566	0.0337927	1	0.802694	36	ABC transporter transmembrane region	-	-	ABC_membrane,ABC_tran	FALSE	SGL_RS02045	slr1494
lcl|NC_000911.1_cds_WP_020861343.1_37	WP_020861343.1	936	105	105	110	114	118	119	111	130	123	107	110	126	24.1817	24.5854	28.5167	27.9827	26.3808	25.6659	23.5329	30.2785	28.5534	25.5399	26.6943	27.52	74	70	66	72	-0.1	0.1	-0.2	0	1	1	1	0.764846	37	-	-	-	-	FALSE	SGL_RS02050	sll1401
lcl|NC_000911.1_cds_WP_010871243.1_38	WP_010871243.1	342	57	80	67	92	111	115	60	68	69	85	90	68	67.6557	96.5405	89.5184	116.387	127.897	127.832	65.5595	81.6265	82.5531	104.565	112.564	76.5453	71	89	76	115	0.3	0.6	0.1	0.4	0.0978553	0.00359734	0.991585	0.21468	38	-	-	-	-	FALSE	SGL_RS02055	sll1400
lcl|NC_000911.1_cds_WP_010871244.1_39	WP_010871244.1	231	8	16	8	11	9	15	9	13	13	13	10	9	39.4166	80.1493	44.3698	57.7655	43.0466	69.2136	40.8213	64.7777	64.5636	66.3851	51.9179	42.0545	34	32	33	34	-0.1	0.1	-0.1	0.1	1	1	1	1	39	Protein of unknown function (DUF433)	-	-	DUF433	FALSE	SGL_RS02060	ssl2733
lcl|NC_000911.1_cds_WP_010871245.1_40	WP_010871245.1	1206	570	554	522	590	615	635	595	614	578	618	579	592	96.0751	94.9371	99.0409	105.992	100.628	100.235	92.3226	104.664	98.2017	107.96	102.835	94.632	347	349	323	358	0	0.1	-0.1	0	0.480617	0.738363	1	0.593566	40	Domain of unknown function (DUF4336)	-	-	DUF4336	FALSE	SGL_RS02065	sll1399
lcl|NC_000911.1_cds_WP_010871246.1_41	WP_010871246.1	339	294	265	278	216	263	265	325	298	279	207	260	292	356.438	326.643	379.394	279.111	309.528	300.881	362.724	365.382	340.955	260.103	332.153	335.738	329	281	317	272	-0.2	-0.2	-0.1	0	0.147708	0.00323366	1	0.369035	41	Psb28 protein	psb28	-	Psb28	FALSE	SGL_RS02070	sll1398
lcl|NC_000911.1_cds_WP_010871247.1_42	WP_010871247.1	1650	982	928	891	930	901	1141	983	1080	975	791	813	890	114.871	110.366	117.323	115.949	102.313	124.996	105.854	127.766	114.963	95.8986	100.211	98.7344	564	465	524	553	-0.3	0.1	-0.1	0.2	0.0208341	0.704456	1	0.178779	42	COG1199 Rad3-related DNA	dinG	3.6.4.12	Helicase_C_2	FALSE	SGL_RS02075	slr1495
lcl|NC_000911.1_cds_WP_010871248.1_43	WP_010871248.1	849	147.344	56.7018	131.595	158.657	77.5401	11.5164	81.17	49.7804	157.834	98.6044	74.2474	83.5329	38.4754	15.0536	38.6812	44.1568	19.6556	2.8163	19.512	13.1463	41.544	26.6861	20.4297	20.6866	60	54	71	52	-0.2	-0.4	0.2	0	0.883013	0.48689	0.987469	0.966891	43	Transposase	-	-	DDE_3,HTH_Tnp_IS630	FALSE	NA	NA
lcl|NC_000911.1_cds_WP_223211318.1_44	WP_223211318.1	645	226	224	221	433	509	537	233	229	201	380	400	388	86.008	86.67	94.674	175.633	188.042	191.388	81.6285	88.1372	77.1048	149.883	160.405	140.037	152	270	156	339	0.8	1.1	0	0.3	2e-22	1.93e-31	0.927473	0.0228592	44	-	-	-	-	FALSE	SGL_RS02085	sll1396
lcl|NC_000911.1_cds_WP_010871250.1_45	WP_010871250.1	1125	359	393	317	379	397	470	360	354	365	294	339	400	65.8035	73.2382	65.4066	74.0423	70.6402	80.6795	60.7452	65.6222	67.4376	55.8521	65.476	69.5336	212	204	212	245	-0.1	0.2	0	0.3	1	0.379458	0.959337	0.168861	45	Hydrogenase formation hypA family	hypD	-	HypD	FALSE	SGL_RS02090	slr1498
lcl|NC_000911.1_cds_WP_014407064.1_46	WP_014407064.1	882	344	337	303	370	395	386	426	378	340	333	323	376	85.4876	85.1461	84.7608	98.0015	95.2904	89.8344	97.4562	95.0013	85.1684	85.7683	84.5815	88.6162	237	215	207	239	-0.1	0.2	-0.2	0.2	0.528077	0.308688	0.765706	0.703796	46	Catalyzes the reduction of dTDP-6-deoxy-L-lyxo-4- hexulose to yield dTDP-L-rhamnose	rfbD	1.1.1.133	RmlD_sub_bind	FALSE	SGL_RS02095	sll1395
lcl|NC_000911.1_cds_WP_010871252.1_47	WP_010871252.1	669	419	439	402	430	487	478	417	420	439	382	359	400	151.315	161.184	163.419	165.509	170.728	161.661	138.63	153.395	159.804	142.978	136.612	136.996	288	260	289	315	-0.1	0.1	0	0.3	0.434021	0.897304	0.961018	0.0645625	47	Has an important function as a repair enzyme for proteins that have been inactivated by oxidation. Catalyzes the reversible oxidation-reduction of methionine sulfoxide in proteins to methionine	msrA	1.8.4.11	PMSR	FALSE	SGL_RS02100	sll1394
lcl|NC_000911.1_cds_WP_010871253.1_48	WP_010871253.1	1476	881	848	841	712	797	826	1036	938	836	812	797	843	117.098	114.594	125.828	100.865	102.835	102.817	126.762	126.087	112.005	111.858	111.625	106.263	529	464	488	440	-0.2	-0.1	-0.1	-0.1	0.217436	0.000589732	1	0.0503438	48	Synthesizes alpha-1,4-glucan chains using ADP-glucose	glgA2	2.4.1.21	Glyco_transf_5,Glycos_transf_1	FALSE	SGL_RS02105	sll1393
lcl|NC_000911.1_cds_WP_010871254.1_49	WP_010871254.1	612	64	72	62	63	70	61	66	81	83	57	62	57	26.3024	30.0842	28.6824	27.5958	27.9268	23.4777	24.9698	33.6661	34.3834	24.2788	26.8494	22.2162	54	42	47	46	-0.4	-0.1	-0.2	0.1	0.163829	0.509138	0.991585	0.984071	49	Bacterial regulatory proteins, tetR family	-	-	TetR_N	FALSE	SGL_RS02110	sll1392
lcl|NC_000911.1_cds_WP_020861345.1_50	WP_020861345.1	675	214	205	182	166	188	178	226	282	255	153	140	171	76.3084	74.3195	73.053	63.0889	65.0764	59.4414	74.186	101.695	91.6545	56.5441	52.6035	57.8276	172	105	137	120	-0.7	-0.2	-0.3	0.2	9.57e-07	0.00442542	0.450794	0.563384	50	PFAM Acetyltransferase (GNAT) family	-	-	Acetyltransf_1	TRUE	SGL_RS02115	slr1501
lcl|NC_000911.1_cds_WP_010871256.1_51	WP_010871256.1	999	316	267	270	259	287	307	318	318	297	272	226	252	67.0444	57.594	64.4833	58.5682	59.1105	60.9993	62.1095	68.2332	63.5166	59.8111	50.5256	50.7056	188	152	174	172	-0.3	0	-0.1	0.2	0.0332387	0.231981	1	0.629894	51	ATPases associated with a variety of cellular activities	-	-	ABC_tran	FALSE	SGL_RS02120	slr1113
lcl|NC_000911.1_cds_WP_010871257.1_52	WP_010871257.1	1758	1499	1492	1311	1367	1559	1526	1696	1524	1412	1357	1292	1380	163.2	165.15	160.668	158.626	164.768	155.591	169.981	167.802	154.956	153.122	148.221	142.488	854	745	799	822	-0.2	0	-0.1	0.1	0.169057	0.337003	1	0.791143	52	transmembrane transport	-	-	-	FALSE	SGL_RS02125	slr1114
lcl|NC_000911.1_cds_WP_020861347.1_53	WP_020861347.1	729	424	362	356	310	360	404	447	417	411	377	393	350	135.786	117.866	128.336	105.813	111.918	121.166	131.781	135.057	132.674	125.132	132.62	106.301	279	247	254	235	-0.2	-0.1	-0.1	-0.1	0.37797	0.0276057	0.96505	0.177135	53	AdoMet dependent proline di-methyltransferase	-	-	Methyltransf_25	FALSE	SGL_RS02130	slr1115
lcl|NC_000911.1_cds_WP_010871259.1_54	WP_010871259.1	522	299	301	244	194	236	210	303	278	294	240	246	224	157.121	160.812	144.331	108.655	120.388	103.346	146.575	147.741	155.727	130.711	136.215	111.633	221	181	218	162	-0.3	-0.4	0	-0.2	0.048051	1.39e-07	1	0.0567632	54	DinB family	-	-	DinB	FALSE	SGL_RS02135	slr1116
lcl|NC_000911.1_cds_WP_010871260.1_55	WP_010871260.1	762	313	312	252	291	348	386	302	293	328	235	296	319	94.3629	95.6317	85.5196	93.5054	101.846	108.982	83.8145	89.3342	99.6749	73.4281	94.0322	91.207	199	185	192	222	-0.1	0.2	-0.1	0.3	0.795209	0.38686	1	0.218377	55	methyltransferase	-	-	Methyltransf_25	FALSE	SGL_RS02140	slr1117
lcl|NC_000911.1_cds_WP_010871261.1_56	WP_010871261.1	1707	384	370	336	355	423	444	405	412	356	370	390	439	43.221	42.3405	42.5707	42.5872	46.2181	46.8013	41.9637	46.898	40.3896	43.1622	46.2548	46.8607	217	223	203	226	0	0.2	-0.1	0	0.300826	0.760785	1	0.511712	56	Calcineurin-like phosphoesterase	-	-	Metallophos	FALSE	SGL_RS02145	sll1064
lcl|NC_000911.1_cds_WP_010871262.1_57	WP_010871262.1	756	114	81	78	130	100	88	111	116	100	75	77	104	34.7388	25.0949	26.7555	42.2221	29.5813	25.1133	31.1378	35.7488	30.716	23.6869	24.7246	30.0555	71	56	60	69	-0.3	0.2	-0.2	0.3	0.10503	0.7013	0.932897	0.412174	57	Glycosyl transferase WecB/TagA/CpsF family	-	2.4.1.187	Glyco_tran_WecB	FALSE	SGL_RS02150	slr1118
lcl|NC_000911.1_cds_WP_010871263.1_58	WP_010871263.1	660	68	71	59	71	112	100	77	73	50	83	75	100	25.0365	26.5774	24.4526	27.8618	40.0304	34.4806	26.0982	27.1819	18.5562	31.6723	29.0974	34.9176	45	59	46	64	0.4	0.5	0	0.1	0.0280878	0.0465171	1	1	58	Glycoprotease family	-	-	Peptidase_M22	FALSE	SGL_RS02155	sll1063
lcl|NC_000911.1_cds_WP_010871264.1_59	WP_010871264.1	702	327	338	333	421	494	531	394	379	340	399	427	379	110.343	115.959	126.488	151.414	161.82	167.804	122.391	129.339	115.646	139.543	151.829	121.288	247	270	225	321	0.1	0.5	-0.1	0.3	0.0756886	5.45e-06	0.991585	0.230997	59	GDSL-like Lipase/Acylhydrolase family	tesA	-	Lipase_GDSL_2	FALSE	SGL_RS02160	slr1119
lcl|NC_000911.1_cds_WP_010871265.1_60	WP_010871265.1	378	90	72	68	114	99	91	92	89	97	70	62	96	85.3404	69.4121	72.5821	115.214	91.1286	80.8099	80.3074	85.3484	92.7127	68.7936	61.9487	86.3304	89	74	76	99	-0.3	0.4	-0.2	0.4	0.299846	0.160039	0.924339	0.167887	60	-	-	-	-	FALSE	SGL_RS02165	sll1062
lcl|NC_000911.1_cds_WP_010871266.1_61	WP_010871266.1	516	37	40	39	49	56	54	41	42	38	44	34	49	19.8111	21.7749	23.506	27.9633	29.1073	27.0776	20.209	22.743	20.509	24.4172	19.1828	24.8818	31	33	30	41	0.1	0.4	0	0.3	0.674541	0.180875	1	0.440851	61	nuclear chromosome segregation	-	-	-	FALSE	SGL_RS02170	sll1061
lcl|NC_000911.1_cds_WP_010871267.1_62	WP_010871267.1	3099	934	981	809	669	798	774	1064	978	957	857	867	913	54.6656	58.375	53.2996	41.733	45.3396	42.4247	57.3277	57.8894	56.4592	51.9859	53.4705	50.6779	528	466	482	395	-0.2	-0.3	-0.1	-0.2	0.211532	8.83e-08	0.991585	6.47652e-05	62	Uncharacterised protein family (UPF0182)	-	-	UPF0182	FALSE	SGL_RS02175	sll1060
lcl|NC_000911.1_cds_WP_010871268.1_63	WP_010871268.1	252	81	75	61	66	86	81	87	79	70	52	84	80	258.158	243.026	218.846	224.198	266.077	241.767	255.256	254.637	224.882	171.768	282.104	241.809	162	152	156	161	-0.1	0	-0.1	0.1	0.913313	0.966902	1	1	63	-	-	-	-	FALSE	SGL_RS02180	ssl2069
lcl|NC_000911.1_cds_WP_010871269.1_64	WP_010871269.1	288	50	59	50	41	51	52	40	51	52	39	43	46	95.3549	114.397	107.337	83.3381	94.4171	92.8726	70.2245	98.3641	99.9612	77.086	86.4111	83.1977	69	62	79	69	-0.1	-0.2	0.2	0.1	0.805884	0.229732	0.924339	0.935952	64	Peptidase propeptide and YPEB domain	-	-	PepSY_2	FALSE	SGL_RS02185	ssr1853
lcl|NC_000911.1_cds_WP_010871270.1_65	WP_010871270.1	810	196	202	166	170	222	205	238	226	186	178	167	204	54.4478	57.0514	51.9087	50.3338	59.8666	53.3321	60.8634	63.493	52.0825	51.2486	48.8842	53.7446	138	117	121	127	-0.2	0.1	-0.2	0.1	0.201609	0.775769	0.932897	0.991767	65	Cleaves type-4 fimbrial leader sequence and methylates the N-terminal (generally Phe) residue	hofD	3.4.23.43	DiS_P_DiS,Peptidase_A24	FALSE	SGL_RS02190	slr1120
lcl|NC_000911.1_cds_WP_010871271.1_66	WP_010871271.1	546	145	140	144	112	130	143	138	117	112	132	108	154	70.9257	69.6233	79.2878	58.3903	61.7286	65.5063	62.1398	57.8782	55.2216	66.9187	55.6657	71.4393	90	98	108	95	0.1	-0.2	0.3	0	0.285292	0.0315681	0.227996	0.469348	66	Catalyzes the reversible transfer of the terminal phosphate group between ATP and AMP. Plays an important role in cellular energy homeostasis and in adenine nucleotide metabolism	adk2	2.7.4.3	ADK	FALSE	SGL_RS02195	sll1059
lcl|NC_000911.1_cds_WP_010871272.1_67	WP_010871272.1	828	253	275	220	234	278	251	262	261	259	238	239	286	68.2708	75.4463	66.826	67.3003	72.8227	63.4307	65.0835	71.2276	70.4481	66.5625	67.958	73.1916	165	162	160	161	0	0	0	0	0.795501	0.427015	1	0.449684	67	Catalyzes the conversion of 4-hydroxy- tetrahydrodipicolinate (HTPA) to tetrahydrodipicolinate	dapB	1.17.1.8	DapB_C,DapB_N	FALSE	SGL_RS02200	sll1058
lcl|NC_000911.1_cds_WP_041425898.1_68	WP_041425898.1	333	146	135	123	179	167	179	171	144	128	126	133	168	184.933	173.854	175.377	241.657	205.345	212.336	199.394	184.466	163.428	165.413	177.517	201.814	165	162	156	197	0	0.3	-0.1	0.3	0.957959	0.0527389	1	0.202355	68	Thioredoxin	trxM2	5.3.4.1	Thioredoxin	FALSE	SGL_RS02205	sll1057
lcl|NC_000911.1_cds_WP_020861351.1_69	WP_020861351.1	267	23	28	27	34	49	41	33	30	28	36	24	30	57.3869	71.0287	75.8328	90.4171	118.683	95.8032	75.7974	75.7007	70.4204	93.0948	63.0993	70.9883	52	53	47	71	0	0.6	-0.1	0.4	0.939986	0.0540082	1	0.302952	69	Protein of unknown function (DUF2442)	-	-	DUF2442	FALSE	NA	NA
lcl|NC_000911.1_cds_WP_020861352.1_70	WP_020861352.1	240	11	12	6	12	9	7	14	5	14	2	10	7	44.402	49.2472	27.2627	51.6271	35.2663	26.4618	52.0227	20.4114	56.963	8.36715	42.5342	26.7971	27	16	25	24	-0.7	-0.1	-0.1	0.5	0.290397	0.889635	1	0.604171	70	Domain of unknown function (DUF4160)	-	-	DUF4160	FALSE	NA	NA
lcl|NC_000911.1_cds_WP_010871274.1_71	WP_010871274.1	2334	512	475	419	346	423	430	570	485	511	455	457	553	40.704	38.393	37.4964	29.3177	32.6449	32.0145	41.7155	38.9944	40.949	37.4901	38.2835	41.6939	281	264	254	215	-0.1	-0.2	-0.1	-0.3	0.900167	1.66e-05	0.961018	1.26459e-05	71	Part of the phosphoribosylformylglycinamidine synthase complex involved in the purines biosynthetic pathway. Catalyzes the ATP-dependent conversion of formylglycinamide ribonucleotide (FGAR) and glutamine to yield formylglycinamidine ribonucleotide (FGAM) and glutamate. The FGAM synthase complex is composed of three subunits. PurQ produces an ammonia molecule by converting glutamine to glutamate.…	purL	6.3.5.3	AIRS,AIRS_C	FALSE	SGL_RS02220	sll1056
lcl|NC_000911.1_cds_WP_010871275.1_72	WP_010871275.1	753	338	341	274	350	364	388	402	339	334	291	306	342	103.555	106.219	94.4962	114.291	108.259	111.326	113.38	105.038	103.147	92.403	98.7882	99.3716	233	205	210	239	-0.2	0.2	-0.2	0.2	0.239116	0.41306	0.941363	0.257074	72	Alternative locus ID	-	-	-	FALSE	SGL_RS02225	slr1122
lcl|NC_000911.1_cds_WP_010871276.1_73	WP_010871276.1	564	378	409	315	420	472	499	494	447	399	335	344	467	175.778	193.369	164.889	208.165	213.07	217.312	211.473	210.22	187.025	161.456	168.562	205.954	325	280	273	338	-0.2	0.3	-0.3	0.3	0.181836	0.0193395	0.40148	0.128563	73	NUDIX domain	-	3.6.1.13	NUDIX	FALSE	SGL_RS02230	sll1054
lcl|NC_000911.1_cds_WP_010871277.1_74	WP_010871277.1	1563	2585	2642	2214	2724	2915	3140	2773	2475	2411	2227	2164	2628	321.671	334.252	310.125	361.281	352.125	365.925	317.655	311.472	302.415	287.216	283.75	310.139	1432	1317	1401	1643	-0.1	0.2	0	0.3	0.584003	0.117977	0.961018	0.00603117	74	Barrel-sandwich domain of CusB or HlyD membrane-fusion	-	-	Biotin_lipoyl_2,HlyD_3,HlyD_D23	FALSE	SGL_RS02235	sll1053
lcl|NC_000911.1_cds_WP_010871278.1_75	WP_010871278.1	576	89	101	107	140	141	174	108	84	87	87	120	127	40.0695	46.2313	54.227	67.1798	61.6241	73.3642	44.7613	38.2469	39.4819	40.5958	56.929	54.2261	67	81	73	110	0.3	0.6	0.1	0.4	0.0581799	0.00150369	0.924339	0.0447191	75	Essential for recycling GMP and indirectly, cGMP	gmk	2.7.4.8	Guanylate_kin	FALSE	SGL_RS02240	slr1123
lcl|NC_000911.1_cds_WP_010871279.1_76	WP_010871279.1	1332	315	346	322	239	308	272	362	293	304	280	279	337	47.1896	52.699	54.2999	38.161	44.7913	38.1606	49.9228	44.3911	45.9054	43.4742	44.0421	47.8791	183	172	190	157	-0.1	-0.3	0	-0.1	0.919775	0.000117718	0.803638	0.0425714	76	Histidine phosphatase superfamily (branch 1)	gpmB	3.1.3.3	His_Phos_1	FALSE	SGL_RS02245	slr1124
lcl|NC_000911.1_cds_WP_010871280.1_77	WP_010871280.1	1260	136	124	112	91	101	115	147	113	135	118	127	138	21.7565	20.168	20.1686	15.5159	15.6848	17.2289	21.6482	18.2819	21.769	19.5645	21.4083	20.9368	76	74	72	59	0	-0.3	-0.1	-0.3	0.911841	0.00312092	1	0.00308467	77	UDP-glucoronosyl and UDP-glucosyl transferase	crtX	-	Glyco_transf_28,UDPGT	FALSE	SGL_RS02250	slr1125
lcl|NC_000911.1_cds_WP_010871281.1_78	WP_010871281.1	375	19	25	25	23	24	28	24	33	27	25	28	17	18.3234	24.5122	27.1394	23.6411	22.4684	25.2884	21.3068	32.1855	26.2465	24.9879	28.4537	15.5483	27	23	23	24	-0.2	0.1	-0.2	0.1	0.687474	1	1	1	78	Sulfite exporter TauE/SafE	-	-	TauE	FALSE	SGL_RS02255	sll1052
lcl|NC_000911.1_cds_WP_010871282.1_79	WP_010871282.1	645	33	43	31	29	25	28	35	36	33	26	25	34	12.5587	16.6376	13.2801	11.7629	9.23587	9.97928	12.2618	13.8556	12.659	10.2551	10.0253	12.2713	24	20	25	19	-0.3	-0.4	0.1	-0.1	0.53074	0.076947	1	0.753318	79	PBS lyase HEAT-like repeat	cpcF	4.4.1.32	HEAT_2,HEAT_PBS	FALSE	SGL_RS02260	sll1051
lcl|NC_000911.1_cds_WP_020861355.1_80	WP_020861355.1	1689	531	571	480	385	372	512	604	581	571	438	448	447	60.4886	66.1311	61.55	46.7441	41.1367	54.621	63.339	66.9342	65.5647	51.7119	53.7756	48.2911	325	248	295	235	-0.4	-0.3	-0.1	-0.1	0.000111726	8.75e-06	0.965434	0.155189	80	Transglutaminase/protease-like homologues	-	-	Transglut_core	TRUE	SGL_RS02265	sll1049
lcl|NC_000911.1_cds_WP_020861356.1_81	WP_020861356.1	675	1217	1335	1107	1010	1247	1106	1383	1220	1094	1040	1026	1059	433.959	483.983	444.339	383.854	431.65	369.338	453.979	439.958	393.216	384.352	385.508	358.125	831	709	837	758	-0.2	-0.1	0	0.1	0.0777148	0.00376059	0.932897	1	81	Heat shock protein	-	-	-	FALSE	SGL_RS02270	slr1127
lcl|NC_000911.1_cds_WP_010871285.1_82	WP_010871285.1	966	1115	1148	993	841	1105	1031	1183	1185	1043	763	769	891	246.743	258.287	247.359	198.359	237.378	213.668	240.996	265.205	232.653	174.998	179.318	186.994	692	494	668	604	-0.5	-0.1	0	0.3	5.83e-08	0.00192254	1	0.0646273	82	prohibitin homologues	-	-	Band_7	TRUE	SGL_RS02275	slr1128
lcl|NC_000911.1_cds_WP_010871286.1_83	WP_010871286.1	2025	1717	1706	1418	1011	1058	1214	1910	1731	1706	1304	1305	1514	159.601	161.226	148.371	100.162	95.4679	105.68	163.438	162.725	159.845	125.626	127.821	133.466	972	752	885	597	-0.4	-0.6	-0.1	-0.3	1.06e-05	4.56e-22	0.959337	2.99336e-08	83	Ribonuclease E/G family	rne	3.1.26.12	RNase_E_G	TRUE	SGL_RS02280	slr1129
lcl|NC_000911.1_cds_WP_010871287.1_84	WP_010871287.1	573	173	156	136	92	77	99	184	186	172	122	126	114	78.5127	71.9795	69.4769	44.5008	33.9228	42.0765	76.8718	85.3689	78.6823	57.3841	60.2549	49.0658	130	88	114	65	-0.6	-0.8	-0.2	-0.4	0.000100618	2.31e-11	0.924339	0.00178251	84	Endonuclease that specifically degrades the RNA of RNA- DNA hybrids	rnhB	3.1.26.4	RNase_HII	TRUE	SGL_RS02285	slr1130
lcl|NC_000911.1_cds_WP_010871288.1_85	WP_010871288.1	411	55	45	51	28	24	26	46	48	64	32	33	46	44.0344	36.6296	45.9629	23.8932	18.653	19.4946	33.9033	38.8655	51.6493	26.5532	27.8401	34.9275	47	33	46	23	-0.5	-1	0	-0.5	0.103341	8.76e-06	1	0.042726	85	NUDIX domain	mutT	3.6.1.55	HhH-GPD,NUDIX_4	FALSE	SGL_RS02290	sll1045
lcl|NC_000911.1_cds_WP_010871289.1_86	WP_010871289.1	2157	3498	3278	2924	2176	2659	2326	3963	3327	3472	2834	2703	3005	303.23	288.903	285.324	201.047	223.758	188.831	316.251	291.675	303.38	254.619	246.903	247.046	1946	1548	1763	1296	-0.3	-0.4	-0.1	-0.3	0.000341698	3e-13	0.941363	5.58631e-05	86	Involved in mRNA degradation. Catalyzes the phosphorolysis of single-stranded polyribonucleotides processively in the 3'- to 5'-direction	pnp	2.7.7.8	KH_1,PNPase,RNase_PH,RNase_PH_C,S1	TRUE	SGL_RS02295	sll1043
lcl|NC_000911.1_cds_WP_010871290.1_87	WP_010871290.1	591	102	111	64	83	98	85	107	113	133	115	105	105	44.1651	48.8644	31.1937	38.304	41.192	34.4674	42.6499	49.4824	58.0478	51.6077	47.9067	43.117	84	78	67	63	-0.1	-0.1	-0.3	-0.3	0.886803	0.43691	0.800097	0.0260835	87	Signal peptidase, peptidase S26	lepB	3.4.21.89	Peptidase_S24,Peptidase_S26	FALSE	SGL_RS02300	sll0716
lcl|NC_000911.1_cds_WP_010871291.1_88	WP_010871291.1	1392	307	303	265	284	339	351	338	279	292	294	270	337	43.678	43.8286	42.4403	43.0655	46.8201	46.7674	44.2687	40.1441	41.8758	43.3521	40.4778	45.4711	173	172	167	185	0	0.1	0	0.1	0.608505	0.849782	1	1	88	Malic enzyme, NAD binding domain	me	1.1.1.38	ACT,ACT_4,Malic_M,malic	FALSE	SGL_RS02305	slr0721
lcl|NC_000911.1_cds_WP_010871292.1_89	WP_010871292.1	978	217	222	181	245	273	303	249	226	212	258	246	249	47.2811	49.1781	44.393	56.8958	57.7428	61.8275	49.9439	49.8	46.5606	58.262	56.4795	51.4526	139	153	127	166	0.1	0.4	-0.1	0.1	0.0541864	0.00529916	1	0.991767	89	Pyridoxal-phosphate dependent enzyme	cysM	2.5.1.47	PALP	FALSE	SGL_RS02310	sll0712
lcl|NC_000911.1_cds_WP_010871293.1_90	WP_010871293.1	948	150	123	132	161	162	191	142	142	147	170	188	176	33.9918	28.3386	33.6717	38.8862	35.6374	40.5348	29.6229	32.5436	33.5781	39.9273	44.8921	37.8248	88	109	84	105	0.3	0.3	-0.1	-0.1	0.00282681	0.121645	1	0.270465	90	Catalyzes the phosphorylation of the position 2 hydroxy group of 4-diphosphocytidyl-2C-methyl-D-erythritol	ispE	2.7.1.148	GHMP_kinases_C,GHMP_kinases_N	FALSE	SGL_RS02315	sll0711
lcl|NC_000911.1_cds_WP_010871294.1_91	WP_010871294.1	2181	433	405	368	509	478	492	465	427	467	426	494	580	37.0808	35.262	35.4746	46.4586	39.7372	39.4582	36.6581	36.9813	40.3119	37.8102	44.5776	47.1053	245	272	219	267	0.1	0.3	-0.2	0	0.0353142	0.0784192	0.941363	0.387085	91	-	-	-	-	FALSE	SGL_RS02320	sll0710
lcl|NC_000911.1_cds_WP_020861358.1_92	WP_020861358.1	1314	338	339	285	367	309	347	313	332	345	249	282	317	51.4526	52.4663	48.8364	59.5447	45.6621	49.4687	43.8622	51.1119	52.9377	39.2851	45.2343	45.7647	190	163	186	196	-0.2	0.1	0	0.3	0.205375	0.868547	1	0.217849	92	restriction endodeoxyribonuclease activity	-	-	AAA_5	FALSE	SGL_RS02325	sll0709
lcl|NC_000911.1_cds_93	93	304	22	24	17	18	23	26	31	19	22	20	20	28	35.563	39.4437	30.9338	31.0124	36.092	39.3605	46.131	31.0615	35.8471	33.5076	34.067	42.9254	31	30	28	29	-0.1	0	-0.1	0	1	0.989707	1	0.844648	93	NA	NA	NA	NA	FALSE	NA	NA
lcl|NC_000911.1_cds_WP_010871296.1_94	WP_010871296.1	855	101	104	78	88	111	116	105	78	95	92	93	97	26.1326	27.3581	22.7177	24.2678	27.8799	28.108	25.0096	20.4103	24.7765	24.671	25.3555	23.802	58	59	60	66	0	0.1	0	0.1	0.658554	0.958334	0.986022	0.863276	94	Specifically dimethylates two adjacent adenosines (A1518 and A1519) in the loop of a conserved hairpin near the 3'-end of 16S rRNA in the 30S particle. May play a critical role in biogenesis of 30S subunits	ksgA	2.1.1.182	RrnaAD	FALSE	SGL_RS02330	sll0708
lcl|NC_000911.1_cds_WP_010871297.1_95	WP_010871297.1	912	64	71	63	75	93	72	75	59	70	72	53	75	15.2355	17.184	16.882	19.0293	21.4915	16.0516	16.4359	14.2043	16.7969	17.7642	13.2947	16.9324	42	41	41	49	0	0.3	0	0.3	0.908089	0.496344	1	0.561038	95	Specifically methylates the N3 position of the uracil ring of uridine 1498 (m3U1498) in 16S rRNA. Acts on the fully assembled 30S ribosomal subunit	rsmE	2.1.1.193	Methyltrans_RNA	FALSE	SGL_RS02335	slr0722
lcl|NC_000911.1_cds_WP_010871298.1_96	WP_010871298.1	1092	163	200	158	204	238	219	187	157	162	165	173	186	30.9814	38.6487	33.8048	41.3267	43.9135	38.9824	32.7198	30.1791	31.0373	32.5039	34.6488	33.528	100	104	104	131	0.1	0.3	0.1	0.3	0.34358	0.074039	0.924339	0.0613295	96	chaperone-mediated protein folding	-	-	TPR_19	FALSE	SGL_RS02340	slr0723
lcl|NC_000911.1_cds_WP_010871299.1_97	WP_010871299.1	333	60	71	63	73	73	91	70	63	68	26	37	53	75.9997	91.4343	89.8275	98.553	89.7616	107.948	81.6232	80.7038	86.821	34.1328	49.3845	63.6674	75	44	75	89	-0.8	0.2	0	1	0.00124924	0.472126	1	6.82694e-05	97	prlF antitoxin for toxin YhaV_toxin	-	-	PrlF_antitoxin	TRUE	SGL_RS02345	slr0724
lcl|NC_000911.1_cds_WP_010871300.1_98	WP_010871300.1	417	38	36	22	53	67	80	31	39	36	26	30	41	29.5864	28.4972	19.2814	43.9816	50.6397	58.3324	22.2191	30.7091	28.2531	20.9807	24.6126	30.2742	31	29	29	59	-0.1	1	-0.1	1	0.948188	4.36e-05	1	8.16328e-05	98	Toxin with endonuclease activity, of toxin-antitoxin system	-	-	Toxin_YhaV	FALSE	SGL_RS02350	slr0725
lcl|NC_000911.1_cds_WP_223211319.1_99	WP_223211319.1	972	207	222	231	241	203	240	240	232	233	169	200	209	45.4523	49.5598	57.096	56.4013	43.2702	49.3524	48.5123	51.5189	51.57	38.4601	46.2747	43.5224	143	118	135	139	-0.3	0	-0.1	0.2	0.0658351	0.652817	1	0.384441	99	NA	NA	NA	NA	FALSE	SGL_RS02355	slr0727
lcl|NC_000911.1_cds_WP_020861361.1_100	WP_020861361.1	1329	358	376	352	479	634	555	365	352	345	508	516	476	53.7737	57.4203	59.5165	76.6847	92.445	78.0712	50.4702	53.4715	52.2349	79.0839	81.6704	67.807	203	288	209	319	0.5	0.6	0	0.1	2.61e-10	2.21e-07	0.748649	0.844847	100	O-Antigen ligase	-	-	Wzy_C	FALSE	SGL_RS02360	slr0728
lcl|NC_000911.1_cds_WP_010871303.1_101	WP_010871303.1	306	145	128	129	143	189	168	121	136	150	175	164	171	230.011	206.434	230.345	241.771	291.039	249.575	176.694	218.179	239.843	287.712	274.128	257.252	174	222	178	214	0.3	0.3	0	-0.1	0.00632712	0.193366	1	0.408081	101	Protein of unknown function (DUF3181)	-	-	DUF3181	FALSE	SGL_RS02365	slr0729
lcl|NC_000911.1_cds_WP_010871304.1_102	WP_010871304.1	399	139	122	141	172	202	199	126	135	117	204	189	223	117.964	105.265	134.698	155.579	166.416	158.161	98.4376	115.868	100.087	179.433	169.015	179.482	115	191	127	176	0.7	0.5	0.1	-0.1	8.8e-12	0.00310689	0.863235	0.0852951	102	Protein of unknown function (DUF3119)	-	-	DUF3119	FALSE	SGL_RS02370	slr0730
lcl|NC_000911.1_cds_WP_010871305.1_103	WP_010871305.1	1209	790	717	687	740	899	863	849	777	758	827	892	948	132.761	122.505	129.96	132.545	146.66	135.821	131.343	132.056	128.401	144.041	157.956	151.089	463	520	430	486	0.2	0.2	-0.1	-0.1	0.00193866	0.528454	1	0.034174	103	Protein of unknown function (DUF3086)	-	-	DUF3086	FALSE	SGL_RS02375	slr0731
lcl|NC_000911.1_cds_WP_010871306.1_104	WP_010871306.1	1176	1214	1192	981	941	1205	1130	1324	1232	1115	1252	1251	1325	210.906	210.541	191.844	174.24	203.219	183.849	211.745	216.458	195.254	225.431	229.011	218.307	716	750	667	640	0.1	-0.1	-0.1	-0.2	0.0943887	0.0437243	1	0.000175859	104	Aminotransferase class-V	nifS	2.8.1.7	Aminotran_5	FALSE	SGL_RS02380	sll0704
lcl|NC_000911.1_cds_WP_010871307.1_105	WP_010871307.1	468	82	70	80	54	50	64	103	84	87	53	49	62	51.74	44.9057	56.8213	36.3156	30.626	37.8185	59.8281	53.6025	55.3334	34.6598	32.579	37.101	74	45	64	45	-0.7	-0.5	-0.2	0	0.000131513	0.0017212	0.959337	0.874304	105	Phosphate-starvation-inducible E	-	-	PsiE	TRUE	SGL_RS02385	slr0732
lcl|NC_000911.1_cds_WP_010871308.1_106	WP_010871308.1	1200	250	241	201	175	224	189	242	243	270	234	229	253	42.3908	41.5469	38.365	31.6268	36.8711	30.0126	37.7748	41.6707	46.1477	41.123	40.9162	40.6848	147	140	136	114	-0.1	-0.2	-0.1	-0.3	1	0.00136111	1	0.000912885	106	Pyridine nucleotide-disulphide oxidoreductase	-	-	-	FALSE	SGL_RS02390	sll0703
lcl|NC_000911.1_cds_WP_010871309.1_107	WP_010871309.1	393	91	90	73	71	82	107	105	61	82	78	69	88	79.6168	80.0565	71.8943	66.2077	69.6442	87.6715	84.5684	53.9742	72.3157	70.7287	63.6123	73.0175	76	74	81	81	-0.1	0	0.1	0.1	1	0.670205	1	0.959991	107	alginic acid biosynthetic process	-	-	-	FALSE	SGL_RS02395	sll0702
lcl|NC_000911.1_cds_WP_010871310.1_108	WP_010871310.1	240	26	28	31	42	57	39	28	28	23	24	15	30	104.95	114.91	140.857	180.695	223.353	147.43	104.045	114.304	93.5821	100.406	63.8013	114.845	65	58	74	115	-0.2	0.6	0.2	1	0.790232	0.042229	0.982825	0.00329743	108	-	-	-	-	FALSE	SGL_RS02400	slr1006
lcl|NC_000911.1_cds_WP_010871311.1_109	WP_010871311.1	942	194	169	177	203	231	223	214	158	181	180	193	204	44.3178	39.2513	45.5153	49.4264	51.2266	47.7081	45.0034	36.5028	41.6783	42.6174	46.4582	44.1964	113	118	112	134	0.1	0.3	0	0.2	0.299846	0.195269	1	0.584187	109	Phage integrase, N-terminal SAM-like domain	xerC	-	Phage_int_SAM_1,Phage_integrase	FALSE	SGL_RS02405	slr0733
lcl|NC_000911.1_cds_WP_223211320.1_110	WP_223211320.1	258	2	9	3	6	6	4	5	7	4	0	2	7	5.74286	26.2743	9.69679	18.3627	16.7247	10.7565	13.2167	20.3278	11.5775	0	6.05141	19.0624	10	6	9	10	-0.7	0.1	-0.1	0.8	0.393511	1	1	0.418546	110	-	-	-	-	FALSE	SGL_RS02410	ssl1326
lcl|NC_000911.1_cds_WP_010871313.1_111	WP_010871313.1	1119	100	117	119	109	94	106	108	116	100	82	88	76	18.4492	21.9459	24.7134	21.4334	16.835	18.3145	18.3424	21.6436	18.5966	15.6794	17.1076	13.2975	64	49	67	61	-0.4	-0.1	0.1	0.3	0.0793231	0.16996	0.941363	0.31021	111	FAD dependent oxidoreductase	-	-	DAO	FALSE	SGL_RS02415	slr0734
lcl|NC_000911.1_cds_WP_223211245.1_112	WP_223211245.1	579	20.0636	29.9152	15.433	26.9354	29.6154	45.8236	50.6734	38.0051	24.4265	18.6124	30.3883	36.6096	8.96172	13.5851	7.75964	12.8231	12.8412	19.1682	20.8361	17.1679	10.9976	8.6163	14.3026	15.508	27	21	16	25	-0.4	0.6	-0.7	0.2	0.404006	0.102872	0.35533	0.776424	112	Transposase	-	-	DDE_3,HTH_Tnp_IS630	FALSE	NA	NA
lcl|NC_000911.1_cds_WP_010871315.1_113	WP_010871315.1	360	19.2832	18.1008	12.7531	16.7446	18.8373	16.8389	18.8306	19.0389	16.2872	12.5577	17.3572	14.8354	20.3292	19.4012	15.1344	18.8148	19.2782	16.6251	18.2751	20.299	17.3078	13.7211	19.2818	14.8327	18	15	18	18	-0.2	0	-0.1	0.2	0.713776	0.983189	1	0.84908	113	PFAM Transposase, Synechocystis PCC 6803	-	-	HTH_Tnp_IS630	FALSE	NA	NA
lcl|NC_000911.1_cds_WP_010871316.1_114	WP_010871316.1	1992	603	626	558	696	722	785	726	580	563	626	664	667	57.0824	60.249	59.4603	70.2232	66.3483	69.593	63.2669	55.5272	53.7216	61.4182	66.234	59.8813	340	357	327	402	0.1	0.3	-0.1	0.2	0.126946	0.0272756	1	0.597578	114	HAMP domain	nblS	2.7.13.3	HAMP,HATPase_c,HisKA,PAS,PAS_4	FALSE	SGL_RS02430	sll0698
lcl|NC_000911.1_cds_WP_010871317.1_115	WP_010871317.1	426	3083	3085	2486	833	941	849	3560	3042	2817	1869	1873	1725	2305.22	2345.23	2092.42	663.852	683.025	594.509	2450.44	2300.34	2123.15	1448.39	1475.72	1223.23	2715	1602	2566	761	-0.8	-1.8	-0.1	-1.1	5.48e-15	7.83e-128	1	1.08433e-33	115	PsaD	psaD	-	PsaD	TRUE	SGL_RS02435	slr0737
lcl|NC_000911.1_cds_WP_010871318.1_116	WP_010871318.1	1527	714	623	583	246	280	266	857	688	655	479	500	516	91.2568	80.9554	83.8772	33.5111	34.7402	31.839	100.833	88.9301	84.3847	63.4513	67.3388	62.5457	412	281	363	149	-0.5	-1.3	-0.2	-0.9	2.68e-08	1.48e-62	0.91811	1.40405e-30	116	Part of a heterotetrameric complex that catalyzes the two-step biosynthesis of anthranilate, an intermediate in the biosynthesis of L-tryptophan. In the first step, the glutamine- binding beta subunit (TrpG) of anthranilate synthase (AS) provides the glutamine amidotransferase activity which generates ammonia as a substrate that, along with chorismate, is used in the second step, catalyzed by the…	trpE	4.1.3.27	Anth_synt_I_N,Chorismate_bind	TRUE	SGL_RS02440	slr0738
lcl|NC_000911.1_cds_WP_010871319.1_117	WP_010871319.1	909	345	364	336	301	337	361	383	291	317	298	306	305	82.4757	88.4706	90.4179	76.6938	78.2067	80.8212	84.2871	70.3547	76.3873	73.8348	77.0826	69.1492	204	188	218	206	-0.1	-0.1	0.1	0.1	0.792274	0.0360291	0.588668	0.895086	117	Polyprenyl synthetase	crtE	2.5.1.1,2.5.1.10,2.5.1.29	polyprenyl_synt	FALSE	SGL_RS02445	slr0739
lcl|NC_000911.1_cds_WP_010871320.1_118	WP_010871320.1	396	236	277	251	297	349	321	244	203	241	250	260	308	203.334	242.644	243.434	272.736	291.898	259.009	193.528	176.884	209.301	223.242	236.048	251.669	211	255	242	298	0.3	0.3	0.2	0.2	0.00140293	0.0527389	0.366527	0.244782	118	-	-	-	-	FALSE	SGL_RS02450	slr0740
lcl|NC_000911.1_cds_WP_010871321.1_119	WP_010871321.1	873	190	173	171	144	200	208	191	173	162	150	150	207	47.8475	44.2937	48.4741	38.6504	48.8926	49.0546	44.2786	44.06	41.1221	39.1502	39.8038	49.4375	109	106	112	115	0	0	0	0.1	0.96932	0.579963	0.929469	0.996974	119	CAAX protease self-immunity	-	-	Abi	FALSE	SGL_RS02455	sll0696
lcl|NC_000911.1_cds_WP_010871322.1_120	WP_010871322.1	675	227	236	208	238	239	248	231	210	237	169	173	201	80.9439	85.558	83.4891	90.4528	82.7301	82.8173	75.8273	75.7305	85.1848	62.4572	65.0029	67.9728	152	123	153	164	-0.3	0.1	0	0.4	0.0330372	0.972752	0.982825	0.00522805	120	Plays a role in the regulation of phosphate uptake	phoU	-	PhoU	FALSE	SGL_RS02460	slr0741
lcl|NC_000911.1_cds_WP_041425902.1_121	WP_041425902.1	456	488	421	327	276	362	331	484	392	425	352	327	380	322.294	282.686	243.102	194.28	232.086	204.725	294.261	261.825	282.928	240.942	227.566	238.011	357	294	347	267	-0.3	-0.4	0	-0.1	0.0148267	3.19e-05	1	0.0361289	121	Required for maturation of 30S ribosomal subunits	rimP	-	DUF150,DUF150_C	FALSE	SGL_RS02465	slr0742
lcl|NC_000911.1_cds_WP_010871324.1_122	WP_010871324.1	1377	710	645	603	437	439	499	805	641	773	414	413	516	102.301	94.4866	97.8015	67.1101	61.4033	67.3335	106.775	93.4052	112.268	61.8241	62.7044	70.5099	422	256	375	262	-0.7	-0.5	-0.2	0	2.79e-13	9.67e-17	0.941363	0.597125	122	Participates in both transcription termination and antitermination	nusA	-	KH_5,NusA_N	TRUE	SGL_RS02470	slr0743
lcl|NC_000911.1_cds_WP_010871325.1_123	WP_010871325.1	255	305	315	277	205	195	247	371	334	290	244	258	290	921.637	967.746	942.211	660.238	572.008	698.985	1032.02	1020.7	883.31	764.166	821.501	831.072	655	535	621	430	-0.3	-0.5	-0.1	-0.3	0.0127062	8.25e-10	1	0.000308479	123	nucleic-acid-binding protein implicated in transcription termination	-	-	DUF448	FALSE	SGL_RS02475	slr0743
lcl|NC_000911.1_cds_WP_010871326.1_124	WP_010871326.1	3006	4895	4696	4052	3882	4466	4527	5762	4622	5049	4309	4055	4664	295.989	288.696	275.804	250.187	262.149	256.356	320.739	282.648	307.74	270.046	258.37	267.462	2724	2304	2417	2274	-0.2	-0.1	-0.2	0	0.0388996	0.00183865	0.853141	0.150197	124	One of the essential components for the initiation of protein synthesis. Protects formylmethionyl-tRNA from spontaneous hydrolysis and promotes its binding to the 30S ribosomal subunits. Also involved in the hydrolysis of GTP during the formation of the 70S ribosomal complex	infB	-	GTP_EFTU,IF-2,IF2_N	FALSE	SGL_RS02480	slr0744
lcl|NC_000911.1_cds_WP_010871327.1_125	WP_010871327.1	669	823	754	650	500	610	566	944	827	839	662	684	688	297.213	276.84	264.234	192.453	213.848	191.423	313.83	302.041	305.411	247.778	260.287	235.633	589	463	511	379	-0.3	-0.4	-0.2	-0.3	0.000408857	2.86e-11	0.57981	1.38076e-05	125	Glutathione S-transferase, N-terminal domain	gst1	2.5.1.18	GST_C,GST_C_2,GST_C_3,GST_N_3	TRUE	SGL_RS02485	slr0236
lcl|NC_000911.1_cds_WP_256377836.1_126	WP_256377836.1	126	0	0	0	0	0	0	0	0	0	0	0	0	0	0	0	0	0	0	0	0	0	0	0	0	0	0	0	0	0	0	0	0	1	1	1	1	126	NA	NA	NA	NA	FALSE	NA	NA
lcl|NC_000911.1_cds_WP_010871328.1_127	WP_010871328.1	2241	675	692	634	746	805	950	828	728	696	612	590	683	56.1065	58.4798	59.3208	66.0899	64.955	73.951	63.3571	61.1976	58.3142	52.7228	51.6761	53.8407	406	341	362	451	-0.3	0.3	-0.2	0.4	0.0264881	0.0242074	0.932897	0.00083853	127	Carbohydrate-binding module 48 (Isoamylase N-terminal domain)	-	3.2.1.68	Alpha-amylase,Alpha-amylase_C,CBM_48	FALSE	SGL_RS02490	slr0237
lcl|NC_000911.1_cds_WP_010871329.1_128	WP_010871329.1	423	137	128	94	97	93	109	156	139	127	103	88	131	103.81	98.6093	80.1776	78.3386	68.4081	77.349	108.817	106.519	97.001	80.8895	70.2632	94.1389	122	95	107	87	-0.4	-0.3	-0.2	-0.1	0.0382309	0.0146955	0.932897	0.310795	128	serine threonine protein kinase	-	-	-	FALSE	SGL_RS02495	slr0238
lcl|NC_000911.1_cds_129	129	306	109	93	84	103	90	109	119	85	110	102	90	109	172.905	149.987	149.992	174.143	138.59	161.927	173.774	136.362	175.885	167.695	150.436	163.979	133	131	126	129	0	0	-0.1	0	0.993157	0.873231	1	0.680265	129	NA	NA	NA	NA	FALSE	NA	NA
lcl|NC_000911.1_cds_WP_010871331.1_130	WP_010871331.1	795	188	177	169	192	183	226	199	226	217	186	214	225	53.5398	51.2487	54.1769	58.2783	50.5915	60.2752	52.1708	65.091	62.2922	54.8997	64.2186	60.769	137	134	115	128	0	0.2	-0.2	-0.1	0.883013	0.806689	0.748649	0.244323	130	Tetrapyrrole (Corrin/Porphyrin) Methylases	cobM	2.1.1.133,2.1.1.271	TP_methylase	FALSE	SGL_RS02505	slr0239
lcl|NC_000911.1_cds_WP_010871332.1_131	WP_010871332.1	423	287	284	240	329	323	331	319	295	285	253	263	296	217.47	218.789	204.709	265.705	237.589	234.886	222.517	226.065	217.679	198.69	209.991	212.711	261	239	242	287	-0.1	0.2	-0.1	0.3	0.550094	0.130723	0.994229	0.124277	131	Penicillinase repressor	-	-	Penicillinase_R	FALSE	SGL_RS02510	slr0240
lcl|NC_000911.1_cds_WP_010871333.1_132	WP_010871333.1	846	849	787	703	748	858	800	928	837	786	769	671	713	222.725	209.907	207.599	209.146	218.502	196.545	224.112	222.065	207.845	209.086	185.486	177.391	534	454	497	505	-0.2	0	-0.1	0.2	0.0980981	0.366349	1	0.741762	132	Peptidase family M48	-	-	Peptidase_M48,Peptidase_M56	FALSE	SGL_RS02515	slr0241
lcl|NC_000911.1_cds_WP_010871334.1_133	WP_010871334.1	483	274	233	206	243	255	254	319	282	271	256	259	287	163.756	141.577	138.587	154.789	147.943	142.165	175.506	170.447	163.257	158.571	163.108	162.671	230	214	193	199	-0.1	0	-0.3	-0.1	0.749139	0.756071	0.450794	0.0710162	133	Redoxin	bcp	1.11.1.15	AhpC-TSA	FALSE	SGL_RS02520	slr0242
lcl|NC_000911.1_cds_WP_010871335.1_134	WP_010871335.1	528	367	342	277	239	346	274	375	366	321	288	356	376	189.337	179.385	160.863	131.418	173.282	132.383	178.097	190.961	166.928	153.993	193.53	183.966	266	259	253	216	0	-0.2	-0.1	-0.3	0.953739	0.00875467	1	0.0114064	134	-	-	-	-	FALSE	SGL_RS02525	slr0243
lcl|NC_000911.1_cds_WP_010871336.1_135	WP_010871336.1	366	106	125	95	127	130	118	128	111	105	56	106	111	107.734	129.166	108.688	137.575	128.262	112.316	119.761	114.095	107.571	58.9895	113.523	106.992	114	92	112	126	-0.3	0.2	0	0.4	0.291857	0.670518	1	0.146981	135	Thiamine-binding protein	-	-	Thiamine_BP	FALSE	SGL_RS02530	sll0230
lcl|NC_000911.1_cds_WP_010871337.1_136	WP_010871337.1	855	261	248	194	105	124	115	318	251	238	146	144	168	67.5308	65.2385	56.503	28.9559	31.1452	27.8657	75.7432	65.6793	62.0717	39.1518	39.2602	41.2241	168	96	149	72	-0.8	-1	-0.2	-0.4	1.3e-11	8.79e-23	0.941363	7.15748e-05	136	Universal stress protein family	-	-	Usp	TRUE	SGL_RS02540	slr0244
lcl|NC_000911.1_cds_WP_010871338.1_137	WP_010871338.1	108	0	0	0	0	0	0	0	0	0	0	0	0	0	0	0	0	0	0	0	0	0	0	0	0	0	0	0	0	0	0	0	0	1	1	1	1	137	NA	NA	NA	NA	FALSE	NA	NA
lcl|NC_000911.1_cds_WP_010871339.1_138	WP_010871339.1	915	164	145	119	90	119	108	169	188	156	114	120	142	38.8773	34.9471	31.7546	22.7395	27.3846	23.9766	36.8803	45.0716	37.2762	28.0088	29.9752	31.9243	105	78	89	65	-0.4	-0.4	-0.2	-0.2	0.00700483	6.98e-05	0.837789	0.024694	138	Histone deacetylase domain	-	-	Hist_deacetyl	TRUE	SGL_RS02545	slr0245
lcl|NC_000911.1_cds_WP_010871340.1_139	WP_010871340.1	921	527	481	415	437	519	526	552	466	524	430	447	523	123.891	114.964	109.821	109.495	118.441	115.804	119.46	110.792	124.169	104.769	110.73	116.603	316	289	295	304	-0.1	0	-0.1	0.1	0.564971	0.49898	1	0.900539	139	Arginase family	speB	3.5.3.11	Arginase	FALSE	SGL_RS02550	sll0228
lcl|NC_000911.1_cds_WP_010871341.1_140	WP_010871341.1	741	765	785	703	669	903	861	884	716	704	731	742	856	239.567	249.934	247.816	223.295	274.512	252.511	254.843	226.763	222.225	237.258	244.849	254.226	501	511	498	531	0	0.1	0	0.1	0.332637	0.889814	0.961018	0.774219	140	PPIases accelerate the folding of proteins. It catalyzes the cis-trans isomerization of proline imidic peptide bonds in oligopeptides	ppiB	5.2.1.8	Pro_isomerase	FALSE	SGL_RS02555	sll0227
lcl|NC_000911.1_cds_WP_010871342.1_141	WP_010871342.1	567	500	476	454	428	416	485	568	518	447	517	467	532	230.615	223.211	235.712	210.401	186.259	209.493	241.169	241.624	207.817	247.142	226.967	232.707	371	370	353	323	0	-0.1	-0.1	-0.2	0.593512	0.00726381	1	0.00220246	141	Seems to be required for the assembly of the photosystem I complex	ycf4	-	Ycf4	FALSE	SGL_RS02560	sll0226
lcl|NC_000911.1_cds_WP_020861369.1_142	WP_020861369.1	1479	97	96	103	59	57	58	122	89	101	62	50	51	12.8625	12.9425	15.3745	8.33862	7.33732	7.20268	14.8926	11.9354	13.4999	8.52089	6.9864	6.41366	59	31	56	33	-0.9	-0.8	-0.1	0.1	2.79e-06	1.43e-07	1	1	142	GH3 auxin-responsive promoter	-	-	GH3	TRUE	SGL_RS02565	sll0225
lcl|NC_000911.1_cds_WP_010871344.1_143	WP_010871344.1	897	273	306	254	126	153	169	284	232	260	147	170	155	66.3854	75.6522	69.5267	32.6563	36.1167	38.4864	63.5746	57.0546	63.7292	37.048	43.5599	35.7456	160	98	174	93	-0.7	-0.9	0.1	-0.1	7.71e-09	4.15e-23	0.482503	0.252438	143	Bacterial periplasmic substrate-binding proteins	-	-	SBP_bac_3	TRUE	SGL_RS02570	sll0224
lcl|NC_000911.1_cds_WP_010871345.1_144	WP_010871345.1	375	80	44	58	45	68	57	76	77	63	57	63	65	77.1512	43.1416	62.9635	46.2543	63.6603	51.48	67.4717	75.0994	61.2419	56.9725	64.0208	59.4493	70	61	61	55	-0.2	-0.1	-0.2	-0.1	0.539487	0.443814	1	0.366529	144	Domain of unknown function (DUF1818)	-	-	DUF1818	FALSE	SGL_RS02580	slr0249
lcl|NC_000911.1_cds_WP_010871346.1_145	WP_010871346.1	537	1090	1075	830	956	1060	1144	1102	1068	927	937	896	982	547.363	548.842	469.175	511.674	516.728	538.004	509.431	542.392	469.228	487.67	474.116	467.671	770	707	760	788	-0.1	0.1	0	0.2	0.581676	0.661657	1	0.615132	145	OstA-like protein	-	-	OstA	FALSE	SGL_RS02585	slr0250
lcl|NC_000911.1_cds_WP_010871347.1_146	WP_010871347.1	759	570	577	541	565	689	689	677	640	591	540	543	572	172.764	177.805	184.579	182.521	202.723	195.572	188.895	196.178	180.559	169.632	173.422	164.42	412	360	371	421	-0.2	0.2	-0.2	0.2	0.152736	0.442966	0.924339	0.224872	146	ATPases associated with a variety of cellular activities	-	-	ABC_tran	FALSE	SGL_RS02590	slr0251
lcl|NC_000911.1_cds_WP_010871348.1_147	WP_010871348.1	786	170	186	165	135	198	206	231	178	206	216	193	200	49.1559	54.6803	53.7056	41.6052	55.5776	55.7834	61.4886	52.0524	60.0412	64.7319	58.8048	54.8451	131	131	113	115	0	0	-0.2	-0.2	0.689292	0.607522	0.873188	0.0608235	147	Precorrin-6x reductase CbiJ/CobK	cobK	1.3.1.106,1.3.1.54	CbiJ	FALSE	SGL_RS02595	slr0252
lcl|NC_000911.1_cds_WP_010871349.1_148	WP_010871349.1	261	557	563	473	188	271	209	648	560	558	337	305	334	1523.12	1565.23	1455.96	547.928	719.376	535.225	1631.21	1548.68	1538.04	955.096	878.835	866.176	1081	613	1023	412	-0.8	-1.3	-0.1	-0.6	9.26e-23	5.19e-42	0.972136	1.61352e-07	148	Photosystem I psaG / psaK	psaK	-	PSI_PSAK	TRUE	SGL_RS02600	ssr0390
lcl|NC_000911.1_cds_WP_010871350.1_149	WP_010871350.1	273	502	477	469	589	574	606	503	451	448	522	548	546	1151.28	1112.21	1210.77	1439.73	1277.9	1301.56	1061.95	1046.04	1035.65	1240.76	1324.3	1187.55	758	895	820	965	0.2	0.2	0.1	0.1	0.000590828	0.0707573	0.615308	0.895086	149	Protein conserved in bacteria	-	-	-	FALSE	SGL_RS02605	ssl0410
lcl|NC_000911.1_cds_WP_010871351.1_150	WP_010871351.1	1566	7444	7773	6298	11328	13094	12792	7405	6391	6606	9288	9015	10033	924.279	981.242	880.253	1499.12	1578.25	1487.46	846.403	802.525	826.781	1195.24	1179.48	1181.43	3813	5315	4050	6963	0.5	0.8	0.1	0.4	2.46e-21	1.15e-23	0.124185	0.000145361	150	electron donor, via FMN and iron-sulfur (Fe-S) centers, to quinones in the respiratory and or the photosynthetic chain. The immediate electron acceptor for the enzyme in this species is believed to be plastoquinone. Couples the redox reaction to proton translocation, and thus conserves the redox energy in a proton gradient. Cyanobacterial NDH-1 also plays a role in inorganic carbon- concentration	ndhB	1.6.5.3	Proton_antipo_M	FALSE	SGL_RS02610	sll0223
lcl|NC_000911.1_cds_WP_010871352.1_151	WP_010871352.1	981	771	748	661	413	454	516	764	686	718	550	571	652	167.345	165.063	161.498	95.5422	95.6581	104.886	152.654	150.583	157.086	123.725	130.594	134.211	438	360	446	280	-0.3	-0.7	0	-0.4	0.00591397	8.84e-28	0.815805	3.10388e-08	151	Calcineurin-like phosphoesterase	phoA	-	Metallophos	TRUE	SGL_RS02615	sll0222
lcl|NC_000911.1_cds_WP_010871353.1_152	WP_010871353.1	150	0	0	0	0	0	0	0	0	0	0	0	0	0	0	0	0	0	0	0	0	0	0	0	0	0	0	0	0	0	0	0	0	1	1	1	1	152	-	-	-	-	FALSE	NA	NA
lcl|NC_000911.1_cds_WP_010871354.1_153	WP_010871354.1	90	0	0	0	0	0	0	0	0	0	0	0	0	0	0	0	0	0	0	0	0	0	0	0	0	0	0	0	0	0	0	0	0	1	1	1	1	153	Component of the cytochrome b6-f complex, which mediates electron transfer between photosystem II (PSII) and photosystem I (PSI), cyclic electron flow around PSI, and state transitions	petN	-	PetN	FALSE	NA	NA
lcl|NC_000911.1_cds_WP_010871355.1_154	WP_010871355.1	801	275	263	185	189	229	224	267	270	227	189	212	253	77.5357	75.3902	58.7149	56.7959	62.6775	59.1463	69.3003	76.9885	64.5134	55.2291	62.9844	67.6503	162	140	156	137	-0.2	-0.2	-0.1	0	0.248717	0.0185412	1	0.349631	154	RDD family	-	-	RDD	FALSE	SGL_RS02620	slr0254
lcl|NC_000911.1_cds_WP_010871356.1_155	WP_010871356.1	555	369	322	300	316	423	425	426	344	377	321	268	398	175.931	156.085	161.007	160.579	195.778	189.765	186.974	165.87	181.181	158.62	134.641	179.961	280	243	247	285	-0.2	0.2	-0.2	0.2	0.260065	0.388405	0.831707	0.397567	155	Redoxin	-	1.11.1.15	AhpC-TSA	FALSE	SGL_RS02625	sll0221
lcl|NC_000911.1_cds_WP_010871357.1_156	WP_010871357.1	1896	2573	2396	2208	2557	2791	3063	2960	2426	2555	2343	2256	2644	257.349	243.647	248.594	272.584	270.988	286.907	272.54	245.396	257.59	242.881	237.767	250.799	1453	1329	1321	1540	-0.1	0.2	-0.1	0.2	0.564636	0.174907	0.965434	0.212385	156	Catalyzes the first step in hexosamine metabolism, converting fructose-6P into glucosamine-6P using glutamine as a nitrogen source	glmS	2.6.1.16	GATase_6,SIS	FALSE	SGL_RS02630	sll0220
lcl|NC_000911.1_cds_WP_010871358.1_157	WP_010871358.1	1785	19367	17961	16897	29373	34482	34273	22581	18212	19262	27266	26467	30052	2072.64	1954.26	2035.54	3350.4	3582.3	3434.99	2224.64	1971.12	2077.87	3024.28	2984.66	3050.11	11055	15474	10048	18083	0.5	0.8	-0.1	0.2	1.87e-18	8.9e-31	0.961018	0.150695	157	Mediates electron transfer from NADH to oxygen, reducing it to water. This modular protein has 3 redox cofactors, in other organisms the same activity requires 2 or 3 proteins (By similarity)	dfa3	-	Flavin_Reduct,Flavodoxin_1,Lactamase_B	FALSE	SGL_RS02635	sll0219
lcl|NC_000911.1_cds_WP_010871359.1_158	WP_010871359.1	519	4554	4637	3805	7376	9227	8785	4896	4300	4043	6625	6526	7743	2415.51	2500.59	2271.84	4169.87	4750.98	4363.83	2390.63	2306.62	2161.59	3641.99	3647.46	3894.98	3350	5346	3364	6445	0.7	0.9	0	0.3	1.23e-31	7.93e-32	0.937069	0.0514946	158	PFAM Phosphate-starvation-inducible E	-	-	PsiE	FALSE	SGL_RS02640	sll0218
lcl|NC_000911.1_cds_WP_010871360.1_159	WP_010871360.1	1737	12721	14470	12572	31737	39277	36330	14011	11269	12440	24838	24660	28394	1403.88	1623.56	1561.79	3733.03	4207.8	3754.79	1423.42	1257.73	1383.84	2840.95	2867.68	2971.78	6964	14429	7392	19840	1.1	1.4	0.1	0.5	9.29e-69	7.93e-63	0.35533	1.04696e-05	159	Mediates electron transfer from NADH to oxygen, reducing it to water. This modular protein has 3 redox cofactors, in other organisms the same activity requires 2 or 3 proteins	dfa1	-	Flavin_Reduct,Flavodoxin_1,Lactamase_B	FALSE	SGL_RS02645	sll0217
lcl|NC_000911.1_cds_WP_010871361.1_160	WP_010871361.1	1389	3506	3584	2961	3326	4209	4130	3860	3504	3259	3520	3486	3777	500.069	519.729	475.406	505.623	582.78	551.67	506.828	505.447	468.552	520.354	523.931	510.912	2017	2056	1924	2218	0	0.2	-0.1	0.1	0.203973	0.316001	1	1	160	tail specific protease	ctpB	3.4.21.102	PDZ,PDZ_2,Peptidase_S41	FALSE	SGL_RS02655	slr0257
lcl|NC_000911.1_cds_WP_010871362.1_161	WP_010871362.1	633	317	257	226	221	240	278	329	308	265	225	261	306	123.975	102.188	99.4929	92.1201	91.1159	101.82	118.448	121.82	104.466	91.2002	107.558	113.495	208	184	188	171	-0.2	-0.1	-0.1	-0.1	0.379975	0.0407013	0.978999	0.101946	161	Telomere recombination	-	-	Sua5_yciO_yrdC	FALSE	SGL_RS02660	sll0216
lcl|NC_000911.1_cds_WP_010871363.1_162	WP_010871363.1	1269	435	464	373	401	447	485	458	427	417	447	429	441	69.0034	74.8325	66.6037	67.7973	68.833	72.05	66.8809	68.5019	66.6765	73.4898	71.7079	66.3438	251	255	247	257	0	0.1	0	0	0.340055	0.567871	0.991585	0.42868	162	Protein of unknown function DUF111	-	4.99.1.12	DUF111	FALSE	SGL_RS02665	slr1411
lcl|NC_000911.1_cds_WP_010871364.1_163	WP_010871364.1	945	1183	1126	938	434	590	571	1441	1079	1138	845	789	837	269.16	260.469	240.236	105.245	130.312	121.667	301.818	248.28	260.99	199.26	189.161	180.606	745	507	669	325	-0.6	-1	-0.2	-0.6	8.06e-08	2.36e-42	0.941363	5.95746e-15	163	Produces ATP from ADP in the presence of a proton gradient across the membrane. The gamma chain is believed to be important in regulating ATPase activity and the flow of protons through the CF(0) complex	atpC	-	ATP-synt	TRUE	SGL_RS02670	sll1327
lcl|NC_000911.1_cds_WP_010871365.1_164	WP_010871365.1	1512	2726	2569	2306	874	1297	1033	3107	2473	2538	1844	1919	2062	352.392	337.641	335.558	120.42	162.76	125.058	369.741	323.309	330.71	247.058	261.399	252.796	1524	1098	1438	602	-0.5	-1.3	-0.1	-0.9	1.01e-07	3.11e-44	1	8.7663e-20	164	Produces ATP from ADP in the presence of a proton gradient across the membrane. The alpha chain is a regulatory subunit	atpA	3.6.3.14	ATP-synt_ab,ATP-synt_ab_C,ATP-synt_ab_N	TRUE	SGL_RS02675	sll1326
lcl|NC_000911.1_cds_WP_010871366.1_165	WP_010871366.1	558	527	515	453	278	313	316	545	518	519	436	411	500	249.162	247.553	241.089	140.088	143.656	139.916	237.204	247.682	247.339	213.646	204.758	224.193	386	332	372	222	-0.2	-0.7	-0.1	-0.6	0.0740589	1.29e-27	1	2.70923e-14	165	F(1)F(0) ATP synthase produces ATP from ADP in the presence of a proton or sodium gradient. F-type ATPases consist of two structural domains, F(1) containing the extramembraneous catalytic core and F(0) containing the membrane proton channel, linked together by a central stalk and a peripheral stalk. During catalysis, ATP synthesis in the catalytic domain of F(1) is coupled via a rotary mechanism…	atpD	-	OSCP	FALSE	SGL_RS02680	sll1325
lcl|NC_000911.1_cds_WP_010871367.1_166	WP_010871367.1	540	454	417	361	211	293	254	436	369	461	425	347	420	225.978	211.027	202.268	111.939	141.575	118.401	199.78	185.751	231.295	219.249	181.999	198.263	314	299	312	188	-0.1	-0.7	0	-0.7	0.995535	5.81e-17	1	4.43288e-11	166	ATP synthase F(0) sector subunit b	atpF	-	ATP-synt_B	FALSE	SGL_RS02685	sll1324
lcl|NC_000911.1_cds_WP_010871368.1_167	WP_010871368.1	432	443	409	371	192	293	230	482	379	420	400	405	420	322.71	302.917	304.223	149.072	207.197	156.909	323.23	279.217	308.4	302	310.88	290.161	365	355	359	205	0	-0.8	0	-0.8	0.944003	6.94e-16	1	6.55214e-14	167	ATP synthase F(0) sector subunit b'	atpG	-	ATP-synt_B	FALSE	SGL_RS02690	sll1323
lcl|NC_000911.1_cds_WP_010871369.1_168	WP_010871369.1	246	307	311	319	151	228	181	372	299	288	289	263	257	1096.09	1128.91	1282.05	574.607	790.222	605.197	1222.66	1079.62	1036.47	1069.41	989.444	870.203	716	623	741	422	-0.2	-0.8	0	-0.6	0.208399	9.75e-13	1	7.25083e-06	168	F(1)F(0) ATP synthase produces ATP from ADP in the presence of a proton or sodium gradient. F-type ATPases consist of two structural domains, F(1) containing the extramembraneous catalytic core and F(0) containing the membrane proton channel, linked together by a central stalk and a peripheral stalk. During catalysis, ATP synthesis in the catalytic domain of F(1) is coupled via a rotary mechanism…	atpE	-	ATP-synt_C	FALSE	SGL_RS02695	ssl2615
lcl|NC_000911.1_cds_WP_010871370.1_169	WP_010871370.1	831	2646	2495	2283	1254	1705	1459	2830	2307	2494	2428	2264	2540	710.621	681.254	690.18	358.949	444.508	366.956	699.665	626.598	675.149	675.826	640.697	646.938	1605	1533	1584	931	-0.1	-0.8	0	-0.7	1	1.44e-25	0.963679	1.96313e-18	169	it plays a direct role in the translocation of protons across the membrane	atpI	-	ATP-synt_A	FALSE	SGL_RS02700	sll1322
lcl|NC_000911.1_cds_WP_199303437.1_170	WP_199303437.1	507	2499	2311	2136	1302	1596	1375	2873	2322	2450	2130	2096	2571	1377.15	1294.81	1325.02	764.737	853.797	709.624	1457.49	1294.11	1360.93	1216.56	1217.12	1343.68	1960	1762	1824	1100	-0.2	-0.7	-0.1	-0.7	0.309682	6.17e-26	1	1.71869e-18	170	atp synthase	atp1	-	ATP-synt_I,AtpR	FALSE	SGL_RS02705	sll1321
lcl|NC_000911.1_cds_WP_020861376.1_171	WP_020861376.1	1374	584	618	538	745	945	960	621	633	592	984	990	1044	84.3607	90.7625	87.4818	114.702	132.515	129.87	82.5799	92.475	86.1994	147.32	150.692	143.024	351	577	334	505	0.7	0.6	-0.1	-0.2	2.69e-26	4.28e-09	1	0.00113508	171	Domain of unknown function (DUF697)	-	-	DUF697,MMR_HSR1	FALSE	SGL_RS02710	slr1413
lcl|NC_000911.1_cds_WP_010871373.1_172	WP_010871373.1	1314	231	231	189	266	322	336	256	252	231	250	251	316	35.1643	35.7514	32.3862	43.1577	47.5832	47.9006	35.8745	38.7957	35.4452	39.4428	40.2617	45.6203	142	157	126	177	0.1	0.5	-0.2	0.2	0.0340095	8.1e-05	0.941363	0.62238	172	His Kinase A (phosphoacceptor) domain	-	-	DICT,HATPase_c,HisKA	FALSE	SGL_RS02715	slr1414
lcl|NC_000911.1_cds_WP_020861377.1_173	WP_020861377.1	1125	177	162	131	185	188	197	177	157	181	188	176	184	32.4435	30.1898	27.0292	36.142	33.4518	33.8167	29.8664	29.1036	33.4417	35.7149	33.9934	31.9855	101	108	93	112	0.1	0.3	-0.1	0.1	0.221875	0.237257	1	0.813822	173	Domain of unknown function (DUF4350)	-	-	DUF4350	FALSE	SGL_RS02720	slr1415
lcl|NC_000911.1_cds_WP_010871375.1_174	WP_010871375.1	945	262	235	200	172	193	223	215	220	247	215	217	224	59.6112	54.3607	51.2229	41.7101	42.6276	47.5163	45.0319	50.6223	56.6472	50.6994	52.0253	48.3342	139	135	144	120	0	-0.3	0	-0.2	0.958115	0.000599667	0.932897	0.022791	174	ATPase family associated with various cellular activities (AAA)	morR	-	AAA_3	FALSE	SGL_RS02725	slr1416
lcl|NC_000911.1_cds_WP_010871376.1_175	WP_010871376.1	357	724	715	601	597	593	616	801	674	786	505	456	625	777.762	780.917	726.76	683.548	618.401	619.726	792.129	732.253	851.11	562.26	516.18	636.75	773	550	721	621	-0.5	-0.2	-0.1	0.2	2.68e-06	0.000192584	0.987469	0.489747	175	Iron-sulphur cluster biosynthesis	ycf57	-	Fe-S_biosyn	TRUE	SGL_RS02730	slr1417
lcl|NC_000911.1_cds_WP_010871377.1_176	WP_010871377.1	990	211	196	219	249	236	336	262	237	252	233	204	267	45.2763	42.7598	52.8982	56.9475	49.1596	67.521	51.7542	51.4316	54.506	51.8182	46.1261	54.3351	151	143	128	166	-0.1	0.4	-0.2	0.2	0.944003	0.0741905	0.728045	0.498251	176	EamA-like transporter family	-	-	EamA	FALSE	SGL_RS02735	sll1319
lcl|NC_000911.1_cds_WP_010871378.1_177	WP_010871378.1	669	239	240	186	254	242	327	235	202	199	190	209	218	86.3108	88.1189	75.6116	97.766	84.8379	110.593	78.1251	73.7755	72.4395	71.1146	79.532	74.6628	143	140	153	186	0	0.3	0.1	0.4	0.854646	0.156146	0.748045	0.0173193	177	HAS barrel domain	-	-	HAS-barrel	FALSE	SGL_RS02740	sll1318
lcl|NC_000911.1_cds_WP_010871379.1_178	WP_010871379.1	783	185	193	176	242	237	256	214	189	175	188	169	218	53.768	57.0296	57.5802	74.9643	66.8664	69.6792	57.2561	55.553	51.2679	56.6302	51.7568	60.0882	124	124	120	158	0	0.4	0	0.3	0.650864	0.00795843	1	0.0377366	178	ATPases associated with a variety of cellular activities	-	-	ABC_tran	FALSE	SGL_RS02745	sll1041
lcl|NC_000911.1_cds_WP_223211321.1_179	WP_223211321.1	2292	336	369	337	574	569	660	463	378	390	381	415	449	27.248	30.4238	30.7634	49.6129	44.7936	50.1246	34.5647	31.0014	31.8798	32.0228	35.4627	34.5321	221	225	188	325	0	0.8	-0.2	0.5	0.348536	4.81e-15	0.678803	1.36271e-06	179	Mechanosensitive ion channel	-	-	MS_channel	FALSE	SGL_RS02750	sll1040
lcl|NC_000911.1_cds_WP_010871381.1_180	WP_010871381.1	588	190	195	188	199	247	227	198	207	202	223	195	265	82.9028	86.5049	92.3382	92.5455	104.621	92.7582	79.5309	91.3438	88.8428	100.846	89.6558	109.658	144	164	139	160	0.2	0.2	-0.1	0	0.0496146	0.425841	1	0.411801	180	7,8-dihydro-6-hydroxymethylpterin-pyrophosphokinase (HPPK)	folK	2.7.6.3	HPPK	FALSE	SGL_RS02755	slr1093
lcl|NC_000911.1_cds_WP_010871382.1_181	WP_010871382.1	786	249	258	236	227	268	262	301	273	206	252	228	265	71.999	75.8468	76.8152	69.9584	75.2262	70.9479	80.1215	79.8331	60.0412	75.5206	69.4689	72.6697	167	160	161	162	-0.1	0	0	0	0.990584	0.365179	1	0.538294	181	Protein of unknown function (DUF429)	-	-	DUF429	FALSE	SGL_RS02765	slr1094
lcl|NC_000911.1_cds_WP_020861379.1_182	WP_020861379.1	1005	182	196	160	196	247	197	235	186	183	205	221	231	38.3267	41.964	37.9279	43.9919	50.4934	38.8515	45.5568	39.6129	38.8451	44.7427	49.04	46.1342	121	133	109	129	0.1	0.2	-0.1	0	0.0892373	0.366859	1	0.354475	182	A predicted alpha-helical domain with a conserved ER motif.	-	-	Alpha-E	FALSE	SGL_RS02770	sll1039
lcl|NC_000911.1_cds_WP_173327396.1_183	WP_173327396.1	189	1	1	0	1	0	0	0	1	0	0	0	1	12.8668	13.0816	0	13.7137	0	0	0	13.0126	0	0	0	12.2025	2	2	5	2	-0.1	-0.7	0.8	0.1	1	1	1	1	183	NA	NA	NA	NA	FALSE	NA	NA
lcl|NC_000911.1_cds_WP_010871384.1_184	WP_010871384.1	648	41	38	44	60	74	63	50	34	39	54	29	35	15.499	14.6047	18.7232	24.1745	27.1555	22.3034	17.3998	12.9984	14.8607	21.1568	11.5517	12.5478	28	27	29	45	0	0.6	0	0.7	0.995535	0.00965932	1	0.0278964	184	Putative restriction endonuclease	-	-	Uma2	FALSE	SGL_RS02775	slr1095
lcl|NC_000911.1_cds_WP_020861380.1_185	WP_020861380.1	1425	728	812	663	625	728	746	797	690	693	625	777	717	100.787	114.293	103.323	92.2235	97.8394	96.7219	101.575	96.6089	96.7082	89.6794	113.351	94.1401	412	403	420	398	0	-0.1	0	0	0.78512	0.0183418	0.811344	0.318585	185	Pyridine nucleotide-disulphide oxidoreductase, dimerisation domain	lpdA	1.8.1.4	Pyr_redox_2,Pyr_redox_dim	FALSE	SGL_RS02780	slr1096
lcl|NC_000911.1_cds_WP_010871386.1_186	WP_010871386.1	492	158	178	147	145	163	140	161	143	164	148	126	142	91.5282	104.835	95.8568	89.5266	91.6627	75.9516	85.8576	83.7774	95.7628	88.8581	76.9124	78.0129	122	110	129	118	-0.2	-0.1	0.1	0.1	0.590585	0.087496	0.924339	1	186	Pfam:DUF1817	-	-	Crr6	FALSE	SGL_RS02785	slr1097
lcl|NC_000911.1_cds_WP_010871387.1_187	WP_010871387.1	759	194	197	150	93	119	111	203	210	173	141	141	174	58.8002	60.7063	51.1772	30.0432	35.0132	31.5073	56.6407	64.3709	52.8541	44.2929	45.0323	50.0158	127	99	119	70	-0.3	-0.8	-0.1	-0.5	0.0259501	3.91e-12	1	9.49503e-06	187	HEAT repeat	-	-	HEAT_2,HEAT_PBS	FALSE	SGL_RS02790	slr1098
lcl|NC_000911.1_cds_WP_010871388.1_188	WP_010871388.1	621	44	59	46	41	56	47	76	69	57	50	33	67	17.6972	24.1266	20.8266	17.5761	21.8649	17.7036	28.1398	28.0669	23.1091	20.843	13.986	25.5569	47	35	35	34	-0.4	-0.1	-0.4	-0.1	0.17714	0.514268	0.677109	0.702965	188	Flavin prenyltransferase that catalyzes the synthesis of the prenylated FMN cofactor (prenyl-FMN) for 4-hydroxy-3- polyprenylbenzoic acid decarboxylase UbiD. The prenyltransferase is metal-independent and links a dimethylallyl moiety from dimethylallyl monophosphate (DMAP) to the flavin N5 and C6 atoms of FMN	ubiX	2.5.1.129	Flavoprotein	FALSE	SGL_RS02795	slr1099
lcl|NC_000911.1_cds_WP_158299065.1_189	WP_158299065.1	141	0	0	0	0	0	0	0	0	0	0	0	0	0	0	0	0	0	0	0	0	0	0	0	0	0	0	0	0	0	0	0	0	1	1	1	1	189	NA	NA	NA	NA	FALSE	NA	NA
lcl|NC_000911.1_cds_WP_010871389.1_190	WP_010871389.1	381	104	88	54	92	110	89	97	78	84	94	74	71	96.9901	83.4386	56.6886	91.4468	99.585	77.7311	83.2762	73.5668	78.9639	90.8572	72.72	62.7961	82	78	81	93	-0.1	0.2	0	0.3	0.954639	0.624272	1	0.517477	190	-	-	-	-	FALSE	SGL_RS02800	slr1100
lcl|NC_000911.1_cds_WP_010871390.1_191	WP_010871390.1	486	194	195	160	213	238	242	194	167	198	196	191	208	114.732	117.249	106.515	134.261	136.637	134.032	105.619	99.8833	118.033	120.137	119.027	116.661	147	158	148	183	0.1	0.3	0	0.2	0.200133	0.0479316	1	0.390863	191	Universal stress protein family	-	-	Usp	FALSE	SGL_RS02805	slr1101
lcl|NC_000911.1_cds_WP_020861381.1_192	WP_020861381.1	2553	1153	1086	961	1012	1263	1199	1285	1113	1068	1059	1086	1271	83.1358	79.6121	77.9992	77.7725	88.4035	80.9634	85.2938	81.161	77.6221	79.1394	82.5119	86.913	618	611	573	620	0	0.1	-0.1	0	0.572117	0.972752	1	0.472809	192	Forkhead associated domain	-	-	EAL,FHA,GGDEF,PAS,PAS_8,PAS_9	FALSE	SGL_RS02810	slr1102
lcl|NC_000911.1_cds_WP_010871392.1_193	WP_010871392.1	2121	1638	1551	1372	1373	1643	1762	1714	1660	1597	1456	1545	1753	144.652	139.256	136.387	129.232	140.85	145.723	139.341	148.256	142.158	133.263	143.77	146.816	900	863	830	866	-0.1	0.1	-0.1	0	0.971337	0.480812	1	0.317975	193	Inner membrane component of T3SS, cytoplasmic domain	-	-	EAL,FHA,GGDEF	FALSE	SGL_RS02815	slr1103
lcl|NC_000911.1_cds_WP_010871393.1_194	WP_010871393.1	1842	1562	1390	1257	1510	1691	1660	1693	1489	1499	1212	1254	1476	161.365	145.993	146.174	166.261	169.582	160.6	161.005	155.566	156.093	129.768	136.507	144.609	859	725	777	893	-0.2	0.2	-0.1	0.3	0.0242025	0.328931	0.941363	0.0200515	194	Forkhead associated domain	-	-	EAL,FHA,GGDEF,Response_reg	FALSE	SGL_RS02820	slr1104
lcl|NC_000911.1_cds_WP_010871394.1_195	WP_010871394.1	1794	4335	4326	3971	4257	5473	4809	4652	4126	4492	4393	4712	5675	461.311	468.039	475.677	482.831	565.376	479.259	455.722	444.045	481.836	484.511	528.37	572.731	2442	2728	2340	2678	0.2	0.2	-0.1	0	0.00482254	0.438219	1	0.275981	195	Elongation factor G C-terminus	typA	-	EFG_C,GTP_EFTU,GTP_EFTU_D2	FALSE	SGL_RS02825	slr1105
lcl|NC_000911.1_cds_WP_041425760.1_196	WP_041425760.1	204	18	27	24	17	24	16	34	25	33	24	16	25	167.787	255.882	251.829	168.897	217.172	139.675	291.756	235.678	310.067	231.865	157.157	221.007	155	113	124	97	-0.5	-0.4	-0.3	-0.2	0.199048	0.25845	0.924339	0.558085	196	NA	NA	NA	NA	FALSE	NA	NA
lcl|NC_000911.1_cds_WP_223211322.1_197	WP_223211322.1	1530	518	454	430	546	618	664	515	479	473	472	583	610	66.0567	58.8618	61.7254	74.2107	76.5038	79.2987	60.4574	61.7754	60.8	62.3831	78.3401	73.773	275	313	265	343	0.2	0.4	-0.1	0.1	0.00700684	0.00178035	1	0.883648	197	NMT1-like family	-	-	NMT1_3	FALSE	SGL_RS02835	sll1037
lcl|NC_000911.1_cds_WP_010871396.1_198	WP_010871396.1	879	214	227	205	246	293	252	244	232	214	223	213	270	53.4158	57.6067	57.5994	65.4452	70.9956	58.9071	56.0662	58.5649	53.8425	57.6898	56.0227	63.9147	143	147	136	164	0	0.3	-0.1	0.2	0.380299	0.159274	1	0.720047	198	Beta-lactamase superfamily domain	-	3.1.26.11	Lactamase_B_2	FALSE	SGL_RS02840	sll1036
lcl|NC_000911.1_cds_WP_010871397.1_199	WP_010871397.1	300	127	115	100	119	110	111	124	131	107	102	94	135	213.426	196.486	189.17	213.146	179.45	174.694	191.832	222.643	181.252	177.657	166.456	215.158	160	148	157	151	-0.1	-0.1	0	0	0.825988	0.46795	1	0.86214	199	-	-	-	-	FALSE	SGL_RS02845	ssl2009
lcl|NC_000911.1_cds_WP_010871398.1_200	WP_010871398.1	651	245	242	239	226	250	208	317	291	252	285	268	249	92.0011	92.3917	101.026	90.4528	91.1327	73.1478	109.583	110.513	95.3855	110.92	106.045	88.6761	196	185	169	156	-0.1	-0.1	-0.2	-0.2	0.976226	0.0849761	0.729213	0.0176363	200	Uracil phosphoribosyltransferase	upp	2.4.2.9	UPRTase	FALSE	SGL_RS02850	sll1035
lcl|NC_000911.1_cds_WP_010871399.1_201	WP_010871399.1	849	217	206	181	203	228	261	241	192	221	206	217	252	56.6646	54.6902	53.2033	56.4982	57.7955	63.8268	57.9328	50.7045	58.17	55.7515	59.709	62.407	137	142	128	145	0.1	0.2	-0.1	0	0.336088	0.604516	1	0.656437	201	prohibitin homologues	phb	-	Band_7	FALSE	SGL_RS02855	slr1106
lcl|NC_000911.1_cds_WP_010871400.1_202	WP_010871400.1	1335	481	536	432	508	524	568	592	541	487	460	462	576	71.8674	81.4221	72.6572	80.8979	76.0021	79.4779	81.4262	81.748	73.3451	71.2332	72.7373	81.6187	309	287	279	306	-0.1	0.1	-0.1	0.1	0.774534	0.903232	0.961018	1	202	-	-	-	-	FALSE	SGL_RS02860	slr1107
lcl|NC_000911.1_cds_WP_010871401.1_203	WP_010871401.1	2007	1348	1397	1194	1207	1444	1528	1409	1359	1354	1311	1262	1347	126.548	133.338	126.177	120.77	131.596	134.339	121.768	129.027	128.127	127.558	124.84	119.926	750	715	721	761	-0.1	0.1	-0.1	0.1	1	0.637233	1	0.919596	203	Serine/threonine phosphatases, family 2C, catalytic domain	-	3.1.3.16	DZR,PP2C_2	FALSE	SGL_RS02865	sll1033
lcl|NC_000911.1_cds_WP_010871402.1_204	WP_010871402.1	726	588	527	487	538	477	717	649	520	506	465	422	481	189.379	172.566	176.56	184.682	149.135	216.264	192.422	169.376	164.271	155.219	143.217	146.92	367	302	357	380	-0.3	0.1	0	0.3	0.0277393	0.958917	1	0.104239	204	Carbon dioxide concentrating mechanism protein	ccmN	-	Hexapep	FALSE	SGL_RS02870	sll1032
lcl|NC_000911.1_cds_WP_014407066.1_205	WP_014407066.1	2010	2985	2837	2520	3652	3326	5212	3341	2548	2746	2834	2624	3042	279.764	270.332	265.862	364.808	302.605	457.47	288.256	241.512	259.419	275.286	259.143	270.387	1571	1551	1526	2219	0	0.5	0	0.5	0.59296	0.00071117	1	0.00214357	205	Ribulose bisphosphate carboxylase, small chain	ccmM	-	Hexapep,Hexapep_2,RuBisCO_small	FALSE	SGL_RS02875	sll1031
lcl|NC_000911.1_cds_WP_010871404.1_206	WP_010871404.1	303	319	327	377	427	359	617	384	320	404	409	376	395	520.622	542.588	692.598	742.756	568.766	943.035	576.924	528.172	664.612	691.82	646.618	611.378	480	522	463	610	0.1	0.4	-0.1	0.2	0.153372	0.0760709	1	0.512819	206	Ethanolamine utilisation protein EutN/carboxysome	ccmL	-	EutN_CcmL	FALSE	SGL_RS02880	sll1030
lcl|NC_000911.1_cds_WP_010871405.1_207	WP_010871405.1	336	770	793	741	1212	1097	1785	834	784	803	1026	1032	1189	953.972	998.869	1033.41	1600.42	1319.35	2071.07	951.187	982.322	1002.8	1317.44	1347.26	1397.03	893	1218	882	1514	0.4	0.8	0	0.3	1.52e-12	9.89e-08	1	0.150682	207	BMC	ccmK1	-	BMC	FALSE	SGL_RS02885	sll1028
lcl|NC_000911.1_cds_WP_010871406.1_208	WP_010871406.1	312	1497	1595	1526	2091	1897	3133	1654	1425	1264	2143	2388	2236	2248.58	2435.78	2580.18	3347.55	2766.06	4407.15	2287.06	2164.69	1913.77	3336.16	3779.63	3185.22	1785	2845	1980	2940	0.7	0.6	0.2	0	1.4e-16	0.000421878	0.358665	0.872728	208	BMC	ccmK2	-	BMC	FALSE	SGL_RS02890	sll1029
lcl|NC_000911.1_cds_WP_010871407.1_209	WP_010871407.1	1485	1713	1483	1277	1355	1603	1553	1790	1547	1464	1364	1380	1515	226.09	199.001	189.724	190.612	205.383	191.958	217.487	206.494	194.769	186.585	191.925	189.635	903	805	848	850	-0.2	0	-0.1	0.1	0.27968	0.230435	1	0.879908	209	Dihydroprymidine dehydrogenase domain II, 4Fe-4S cluster	gltD	1.4.1.13,1.4.1.14	Fer4_20,Pyr_redox_2	FALSE	SGL_RS02895	sll1027
lcl|NC_000911.1_cds_WP_010871408.1_210	WP_010871408.1	1326	218	247	166	236	237	250	239	204	191	229	246	222	32.832	37.8206	28.1422	37.8826	34.6495	35.2608	33.1356	31.0717	28.9955	35.7449	39.0395	31.7084	121	134	122	138	0.1	0.2	0	0	0.0777148	0.603729	0.994229	0.780428	210	Ankyrin repeat	ank	-	Ank_2,Ank_3,Ank_4,Ank_5	FALSE	SGL_RS02900	slr1109
lcl|NC_000911.1_cds_WP_020861386.1_211	WP_020861386.1	483	78	87	90	73	83	111	89	78	88	75	70	73	46.6167	52.8636	60.5477	46.5004	48.154	62.1271	48.9657	47.1449	53.0133	46.4564	44.0832	41.3762	67	58	69	71	-0.2	0	0	0.3	0.498647	0.789454	1	0.465997	211	Protein of unknown function (DUF1092)	-	-	DUF1092	FALSE	SGL_RS02905	slr1110
lcl|NC_000911.1_cds_WP_223211323.1_212	WP_223211323.1	1065	192	167	141	128	192	163	201	177	161	159	180	193	37.6312	33.2778	31.1082	26.7389	36.5305	29.9189	36.2659	35.0844	31.8074	32.2985	37.1748	35.8744	107	106	100	96	0	-0.1	-0.1	-0.1	0.724524	0.273029	1	0.121826	212	PFAM Linear amide C-N hydrolases, choloylglycine hydrolase family	-	3.5.1.24	CBAH	FALSE	SGL_RS02910	slr1772
lcl|NC_000911.1_cds_WP_010871411.1_213	WP_010871411.1	1467	359	390	329	347	407	429	417	362	416	435	440	506	48.0552	53.0764	49.5735	49.5065	52.8869	53.7792	51.3851	49.0058	56.1299	60.3494	62.0622	64.2358	225	261	205	223	0.2	0.1	-0.1	-0.2	0.000762229	1	1	0.000204383	213	RNase_H superfamily	-	-	Cas_Cas4,RNase_H_2	FALSE	SGL_RS02915	sll1686
lcl|NC_000911.1_cds_WP_010871412.1_214	WP_010871412.1	171	1	0	1	0	0	1	0	2	2	1	1	2	17.8496	0	20.0926	0	0	16.7163	0	36.1037	35.9844	18.4998	18.8086	33.8563	13	13	7	3	0	-1	-0.8	-1.8	1	1	1	0.558342	214	translation initiation factor activity	-	-	-	FALSE	NA	NA
lcl|NC_000911.1_cds_WP_010871413.1_215	WP_010871413.1	777	203	151	156	155	149	175	195	171	146	149	154	187	59.612	45.0822	51.5668	48.5127	42.4748	48.1267	52.7142	50.784	43.2161	45.3483	47.6526	52.0786	110	106	111	103	-0.1	-0.1	0	0	0.991124	0.153583	1	0.398401	215	Predicted periplasmic protein (DUF2092)	-	-	DUF2092	FALSE	SGL_RS02920	slr1773
lcl|NC_000911.1_cds_WP_010871414.1_216	WP_010871414.1	870	167	172	148	133	141	178	190	182	165	141	133	131	42.2434	44.2346	42.1417	35.8576	34.6234	42.1671	44.2437	46.5594	42.0709	36.9658	35.4505	31.4264	112	85	103	94	-0.4	-0.1	-0.1	0.1	0.0114456	0.0688659	1	0.883648	216	-	-	-	-	FALSE	SGL_RS02925	slr1774
lcl|NC_000911.1_cds_WP_010871415.1_217	WP_010871415.1	1701	495	451	431	470	482	487	523	475	517	440	491	508	55.9372	51.8158	54.8253	56.6083	52.8749	51.5389	54.4067	54.2853	58.8899	51.533	58.4662	54.4427	280	267	257	267	-0.1	0.1	-0.1	0	1	0.549796	1	0.365045	217	Sulfate permease family	-	-	STAS,Sulfate_transp	FALSE	SGL_RS02930	slr1776
lcl|NC_000911.1_cds_WP_010871416.1_218	WP_010871416.1	1182	78	58	57	78	87	87	80	61	80	44	60	64	13.4681	10.1819	11.0789	14.3547	14.5827	14.0683	12.7162	10.6521	13.9238	7.87412	10.9167	10.4803	43	33	38	49	-0.4	0.4	-0.2	0.6	0.153495	0.178236	1	0.0167952	218	Involved in light-induced Na( )-dependent proton extrusion. Also seems to be involved in CO(2) transport	pcxA	-	CemA	FALSE	SGL_RS02935	sll1685
lcl|NC_000911.1_cds_WP_010871417.1_219	WP_010871417.1	2031	623	606	535	505	582	653	669	607	600	602	596	637	57.7202	57.0825	55.7958	49.8675	52.3444	56.6584	57.0586	56.875	56.0333	57.8062	58.1854	55.9706	341	334	322	316	0	0	-0.1	-0.1	0.650924	0.074039	1	0.0455743	219	magnesium ion into protoporphyrin IX to yield	chlD	6.6.1.1	Mg_chelatase,VWA_2	FALSE	SGL_RS02940	slr1777
lcl|NC_000911.1_cds_WP_020861387.1_220	WP_020861387.1	189	14	12	8	7	5	6	15	9	10	3	3	12	180.135	156.979	115.869	95.9962	62.4521	72.2989	177.671	117.113	129.695	40.0063	40.6742	146.43	76	41	81	41	-0.9	-1	0.1	0	0.141079	0.0449995	1	1	220	-	-	-	-	FALSE	NA	NA
lcl|NC_000911.1_cds_WP_010871418.1_221	WP_010871418.1	534	184	159	157	208	203	259	180	162	182	141	128	192	93.2263	81.9046	89.5423	112.323	99.8444	122.894	83.9553	83.0097	92.9495	74.0419	68.3374	92.2576	131	116	127	168	-0.2	0.4	0	0.5	0.521488	0.014903	1	0.00229723	221	-	-	-	-	FALSE	SGL_RS02950	slr1778
lcl|NC_000911.1_cds_WP_010871419.1_222	WP_010871419.1	1452	268	268	214	240	232	268	295	306	243	234	251	264	36.3035	36.9096	32.6314	34.6507	30.5077	33.9985	36.7868	41.9207	33.1799	32.8525	35.8275	33.9155	159	142	143	140	-0.2	0	-0.2	0	0.481035	0.210427	0.978032	0.330906	222	Orn/Lys/Arg decarboxylase, major domain	cad	4.1.1.18	OKR_DC_1,OKR_DC_1_C	FALSE	SGL_RS02955	sll1683
lcl|NC_000911.1_cds_WP_010871420.1_223	WP_010871420.1	1083	119	161	155	194	202	269	161	150	146	172	157	163	22.8486	31.4289	33.5006	39.701	37.6506	48.37	28.4573	29.1271	28.2567	34.2278	31.7644	29.6812	90	98	87	132	0.1	0.6	-0.1	0.4	0.180575	0.00211689	1	0.0247026	223	Alanine dehydrogenase/PNT, C-terminal domain	ald	1.4.1.1	AlaDh_PNT_C,AlaDh_PNT_N	FALSE	SGL_RS02960	sll1682
lcl|NC_000911.1_cds_WP_010871421.1_224	WP_010871421.1	726	246	274	241	293	337	324	266	251	265	286	237	261	79.23	89.7213	87.3735	100.579	105.364	97.7261	78.8663	81.7564	86.0311	95.4681	80.4324	79.7215	171	173	170	210	0	0.3	0	0.3	0.560523	0.0431095	1	0.170684	224	Catalyzes the complicated ring closure reaction between the two acyclic compounds 1-deoxy-D-xylulose-5-phosphate (DXP) and 3-amino-2-oxopropyl phosphate (1-amino-acetone-3-phosphate or AAP) to form pyridoxine 5'-phosphate (PNP) and inorganic phosphate	pdxJ	2.6.99.2	PdxJ	FALSE	SGL_RS02965	slr1779
lcl|NC_000911.1_cds_WP_010871422.1_225	WP_010871422.1	402	143	141	155	86	113	121	185	135	131	136	164	151	119.565	119.861	145.884	76.6398	91.7181	94.747	142.395	114.155	110.407	117.854	144.491	119.737	136	139	137	97	0	-0.5	0	-0.5	0.693366	4.89e-05	1	5.6664e-05	225	Protein of unknown function (DUF2488)	ycf54	-	Ycf54	FALSE	SGL_RS02970	slr1780
lcl|NC_000911.1_cds_WP_020861389.1_226	WP_020861389.1	1395	678	674	656	845	921	958	822	766	756	824	833	1000	96.2197	97.2489	104.796	127.814	126.882	127.324	107.389	109.94	108.146	121.199	124.568	134.591	445	506	384	518	0.2	0.4	-0.2	0	0.000971335	4.89e-05	0.642314	0.551585	226	Transglutaminase/protease-like homologues	-	-	Transglut_core	FALSE	SGL_RS02975	sll1681
lcl|NC_000911.1_cds_WP_010871424.1_227	WP_010871424.1	531	437	408	415	384	441	434	472	471	441	373	421	495	223.413	212.069	238.827	209.24	218.863	207.792	222.139	243.524	227.259	197.64	226.797	240.001	346	326	322	316	-0.1	0	-0.1	0	0.850851	0.169743	1	0.234244	227	SelR domain	-	1.8.4.12	SelR	FALSE	SGL_RS02980	sll1680
lcl|NC_000911.1_cds_WP_010871425.1_228	WP_010871425.1	1185	1186	1202	1099	930	1175	1146	1313	1306	1214	1079	1095	1197	204.161	210.37	212.958	170.631	196.351	184.75	208.069	227.366	210.65	192.507	198.624	195.417	747	660	686	634	-0.2	-0.1	-0.1	-0.1	0.201609	0.00333578	1	0.0974753	228	Trypsin	hhoA	-	PDZ_2,Trypsin_2	FALSE	SGL_RS02985	sll1679
lcl|NC_000911.1_cds_WP_014407067.1_229	WP_014407067.1	696	121	131	95	129	174	158	138	105	108	111	105	166	41.3232	45.4853	36.5208	46.9554	57.6853	50.5332	43.3854	36.2653	37.1782	39.2889	37.7856	53.7647	78	85	78	103	0.1	0.4	0	0.3	0.332522	0.056899	1	0.414109	229	helix_turn_helix, Lux Regulon	ycf29	-	GerE,Response_reg	FALSE	SGL_RS02990	slr1783
lcl|NC_000911.1_cds_WP_010871427.1_230	WP_010871427.1	987	193	216	164	156	193	184	266	195	209	186	183	189	41.5716	47.3024	39.7641	35.8138	40.3556	37.1166	52.7444	42.4783	45.3775	41.5231	41.5354	38.6084	135	113	117	108	-0.3	-0.1	-0.2	-0.1	0.178604	0.0551471	0.924339	0.202526	230	Oxidoreductase family, NAD-binding Rossmann fold	bvdR	1.3.1.24	GFO_IDH_MocA	FALSE	SGL_RS02995	slr1784
lcl|NC_000911.1_cds_WP_010871428.1_231	WP_010871428.1	549	63	64	38	28	27	41	63	51	53	36	49	39	30.5519	31.555	20.7438	14.4724	12.7107	18.6205	28.125	25.0127	25.9077	18.0941	25.0393	17.9367	41	31	41	24	-0.4	-0.8	0	-0.4	0.167716	0.000457811	1	0.110506	231	PFAM Nucleoside recognition	-	-	Gate	FALSE	SGL_RS03000	sll1678
lcl|NC_000911.1_cds_WP_020861390.1_232	WP_020861390.1	612	98	94	69	30	25	33	67	81	68	47	28	36	40.2755	39.2766	31.9207	13.1408	9.97384	12.7011	25.3481	33.6661	28.1695	20.0194	12.1255	14.0313	51	26	62	21	-0.9	-1.5	0.3	-0.3	0.000187265	7.08e-17	0.516107	0.203973	232	Nucleoside recognition	-	-	Gate	TRUE	SGL_RS03005	sll1677
lcl|NC_000911.1_cds_WP_010871430.1_233	WP_010871430.1	1518	372	388	380	379	465	464	453	383	371	351	387	415	47.87	50.7625	55.0443	51.9812	58.0872	55.9177	53.6629	49.8439	48.1227	46.8129	52.4759	50.6465	226	217	216	246	-0.1	0.2	-0.1	0.2	0.967644	0.553989	1	0.560021	233	4-alpha-glucanotransferase	malQ	2.4.1.25	Glyco_hydro_77	FALSE	SGL_RS03010	sll1676
lcl|NC_000911.1_cds_WP_010871431.1_234	WP_010871431.1	453	170	165	173	289	334	383	155	162	154	238	241	258	113.601	112.1	130.132	205.833	216.663	239.685	95.3495	109.481	103.731	164.834	169.698	163.505	130	206	144	278	0.7	0.9	0.1	0.4	4.26e-13	1.16e-16	0.678803	0.00104531	234	Glyoxalase/Bleomycin resistance protein/Dioxygenase superfamily	-	-	Glyoxalase	FALSE	SGL_RS03015	sll1675
lcl|NC_000911.1_cds_WP_197525959.1_235	WP_197525959.1	1044	105	113	75	94	106	94	116	113	114	103	127	145	21.091	23.0769	16.9581	20.1244	20.6691	17.6827	21.4497	22.9552	23.0817	21.4429	26.8807	27.6221	68	75	59	59	0.1	0	-0.2	-0.4	0.223976	0.582693	0.941363	0.00672013	235	Catalyzes the ATP-dependent phosphorylation of thiamine- monophosphate (TMP) to form thiamine-pyrophosphate (TPP), the active form of vitamin B1	thiL	2.7.4.16	AIRS,AIRS_C	FALSE	SGL_RS03020	slr1787
lcl|NC_000911.1_cds_WP_010871433.1_236	WP_010871433.1	1056	269	207	201	151	152	144	259	227	222	161	165	157	53.2766	41.6817	44.8114	31.8748	29.2237	26.709	47.2215	45.4678	44.3193	33.0482	34.4347	29.4893	141	97	136	89	-0.5	-0.6	0	-0.1	1.2e-05	9.56e-09	1	0.167887	236	-	-	-	-	TRUE	SGL_RS03025	slr1788
lcl|NC_000911.1_cds_WP_010871434.1_237	WP_010871434.1	1482	294	296	259	159	213	238	333	300	304	206	195	194	38.8943	39.8126	38.5697	22.4193	27.3543	29.4867	40.5544	40.1378	40.5385	28.2451	27.1833	24.34	176	112	161	115	-0.6	-0.5	-0.1	0	4.77e-10	7.3e-09	1	0.67607	237	-	-	-	-	TRUE	SGL_RS03030	slr1789
lcl|NC_000911.1_cds_WP_010871435.1_238	WP_010871435.1	1359	556	532	462	523	540	699	602	540	585	461	466	574	81.3546	79.1424	76.0952	81.5635	76.7023	95.7845	81.0885	79.9087	86.2816	69.9111	71.8491	79.6526	329	287	298	336	-0.2	0.2	-0.1	0.2	0.175282	0.633671	0.959337	0.317154	238	COG3706 Response regulator containing a CheY-like receiver domain and a GGDEF domain	-	-	GGDEF,PAS_4,Response_reg	FALSE	SGL_RS03035	sll1673
lcl|NC_000911.1_cds_WP_010871436.1_239	WP_010871436.1	2505	983	976	818	1128	1122	1285	1035	976	893	718	848	1037	72.3535	73.0376	67.7747	88.4915	80.169	88.5768	70.1296	72.6522	66.2541	54.7732	65.7703	72.3878	519	466	498	632	-0.2	0.3	-0.1	0.4	0.471934	0.00456533	1	0.00129033	239	His Kinase A (phosphoacceptor) domain	-	-	Ammonium_transp,HAMP,HATPase_c,HisKA,MASE1,Response_reg,dCache_1	FALSE	SGL_RS03040	sll1672
lcl|NC_000911.1_cds_WP_020861393.1_240	WP_020861393.1	537	49	57	41	60	65	56	30	41	56	52	55	72	24.6062	29.1014	23.1761	32.1134	31.6861	26.3359	13.8684	20.8222	28.346	27.0639	29.1031	34.2895	32	45	37	45	0.5	0.3	0.2	0	0.0451702	0.45264	0.932897	0.839232	240	Acetyltransferase (GNAT) domain	-	-	Acetyltransf_10	FALSE	SGL_RS03045	sll1671
lcl|NC_000911.1_cds_WP_010871438.1_241	WP_010871438.1	633	707	745	641	624	705	650	778	748	702	623	660	740	276.5	296.225	282.19	260.104	267.653	238.067	280.098	295.849	276.737	252.523	271.987	274.466	513	470	491	457	-0.1	-0.1	-0.1	0	0.514355	0.0134675	1	0.195735	241	Copper resistance protein D	-	-	UPF0093	FALSE	SGL_RS03055	slr1790
lcl|NC_000911.1_cds_WP_010871439.1_242	WP_010871439.1	750	597	577	579	507	588	709	696	635	655	560	566	650	183.903	180.709	200.771	166.459	175.832	204.537	197.369	197.825	203.381	178.788	183.721	189.892	431	388	386	392	-0.2	0	-0.2	0	0.341939	0.384678	0.924339	0.471701	242	Belongs to the PAPS reductase family. CysH subfamily	cysH	1.8.4.10,1.8.4.8	PAPS_reduct	FALSE	SGL_RS03060	slr1791
lcl|NC_000911.1_cds_WP_010871440.1_243	WP_010871440.1	1137	823	860	784	996	1009	1207	848	826	881	826	813	871	148.923	158.216	159.693	192.092	177.24	204.541	141.258	151.16	160.692	154.91	155.018	149.472	501	495	489	631	0	0.4	0	0.3	0.658739	0.00252087	1	0.00774665	243	Negative regulator of class I heat shock genes (grpE- dnaK-dnaJ and groELS operons). Prevents heat-shock induction of these operons	hrcA	-	HrcA	FALSE	SGL_RS03065	sll1670
lcl|NC_000911.1_cds_WP_010871441.1_244	WP_010871441.1	570	77	72	53	68	83	89	67	68	59	47	55	53	35.2275	33.4899	27.2945	33.1579	36.8618	38.1322	28.2177	31.4625	27.2081	22.2857	26.5144	22.9958	47	38	50	58	-0.3	0.2	0.1	0.6	0.263524	0.57259	0.987469	0.00880953	244	Catalyzes the specific phosphorylation of the 3-hydroxyl group of shikimic acid using ATP as a cosubstrate	aroK	2.7.1.71	SKI	FALSE	SGL_RS03075	sll1669
lcl|NC_000911.1_cds_WP_010871442.1_245	WP_010871442.1	1176	818	690	668	610	705	675	818	783	765	649	705	702	142.11	121.874	130.634	112.95	118.896	109.821	130.822	137.571	133.964	116.857	129.059	115.661	461	403	428	389	-0.2	-0.1	-0.1	-0.1	0.178115	0.0032873	1	0.128849	245	Transaldolase is important for the balance of metabolites in the pentose-phosphate pathway	tal	2.2.1.2	EF-hand_5,TAL_FSA	FALSE	SGL_RS03080	slr1793
lcl|NC_000911.1_cds_WP_158299066.1_246	WP_158299066.1	144	0	0	0	0	0	0	0	0	0	0	0	0	0	0	0	0	0	0	0	0	0	0	0	0	0	0	0	0	0	0	0	0	1	1	1	1	246	NA	NA	NA	NA	FALSE	NA	NA
lcl|NC_000911.1_cds_WP_010871443.1_247	WP_010871443.1	198	26	21	24	17	22	19	16	23	21	18	18	16	277.087	227.537	287.913	193.098	227.6	189.63	156.97	247.893	225.589	198.817	202.136	161.712	115	102	144	111	-0.2	-0.4	0.3	0.1	0.85416	0.210427	0.931512	1	247	Protein of unknown function (DUF2862)	-	-	DUF2862	FALSE	SGL_RS03085	ssr2998
lcl|NC_000911.1_cds_WP_010871444.1_248	WP_010871444.1	1089	788	759	689	661	700	753	858	730	707	684	701	826	150.28	147.166	147.912	134.358	129.593	134.487	150.632	140.796	135.91	135.198	140.871	149.395	454	439	447	419	0	-0.1	0	-0.1	0.875075	0.00627484	0.972136	0.0700536	248	Anion-transporting ATPase	-	-	ArsA_ATPase	FALSE	SGL_RS03090	slr1794
lcl|NC_000911.1_cds_WP_010871445.1_249	WP_010871445.1	645	642	608	582	551	552	629	767	608	656	577	553	644	244.324	235.247	249.323	223.495	203.928	224.178	268.708	234.006	251.646	227.585	221.76	232.432	464	409	427	397	-0.2	-0.1	-0.1	0	0.21819	0.00993524	0.994229	0.151361	249	Has an important function as a repair enzyme for proteins that have been inactivated by oxidation. Catalyzes the reversible oxidation-reduction of methionine sulfoxide in proteins to methionine	msrA2	1.8.4.11	PMSR	FALSE	SGL_RS03095	slr1795
lcl|NC_000911.1_cds_WP_010871446.1_250	WP_010871446.1	288	223	234	229	189	182	212	284	244	290	195	178	211	425.283	453.711	491.605	384.168	336.939	378.634	498.594	470.605	557.476	385.43	357.702	381.624	391	285	343	280	-0.5	-0.3	-0.2	0	0.000144388	0.000969005	0.743308	0.471268	250	Protein of unknown function (DUF2288)	-	-	DUF2288	TRUE	SGL_RS03100	ssr3000
lcl|NC_000911.1_cds_WP_223211324.1_251	WP_223211324.1	780	589	603	592	601	677	723	655	608	590	511	585	548	172.07	179.101	194.679	187.133	191.993	197.806	176.151	179.633	173.739	154.72	180.083	151.827	397	355	388	430	-0.2	0.1	0	0.3	0.384203	0.757446	1	0.0937924	251	Tetratricopeptide repeat	mom72	-	TPR_1,TPR_11,TPR_16,TPR_2,TPR_8	FALSE	SGL_RS03105	sll1667
lcl|NC_000911.1_cds_WP_010871448.1_252	WP_010871448.1	525	158	166	136	174	220	203	188	178	167	147	160	190	82.263	87.8711	79.7067	96.5569	111.193	98.9816	90.1075	93.7262	87.6434	79.3237	87.7801	93.8171	134	126	118	151	-0.1	0.3	-0.2	0.3	0.931213	0.0400411	0.924339	0.268203	252	DnaJ molecular chaperone homology domain	-	-	DnaJ	FALSE	SGL_RS03110	sll1666
lcl|NC_000911.1_cds_WP_010871449.1_253	WP_010871449.1	606	234	246	219	238	284	311	256	229	236	228	247	287	97.5858	104.303	102.807	105.788	114.973	121.463	98.2802	96.5827	99.206	98.547	108.542	113.51	169	180	167	196	0.1	0.2	0	0.1	0.158388	0.267485	1	0.938159	253	COG0526, thiol-disulfide isomerase and thioredoxins	-	-	Thioredoxin_2	FALSE	SGL_RS03115	slr1796
lcl|NC_000911.1_cds_WP_010871450.1_254	WP_010871450.1	1770	2245	2167	1819	1649	1735	1909	2472	2069	2092	1790	1787	1871	242.552	238.034	221.223	189.887	181.968	193.155	245.863	226.07	227.827	200.438	203.443	191.709	1222	1007	1155	976	-0.3	-0.2	-0.1	0	0.00858336	2.42e-07	1	0.0892399	254	Belongs to the membrane fusion protein (MFP) (TC 8.A.1) family	-	-	-	TRUE	SGL_RS03120	sll1665
lcl|NC_000911.1_cds_WP_010871451.1_255	WP_010871451.1	939	658	662	569	585	691	736	650	609	640	543	552	607	150.924	154.377	146.911	143.013	153.858	158.097	137.247	141.268	147.968	129.084	133.414	132.039	388	349	390	411	-0.1	0.1	0	0.2	0.382823	0.713157	0.924339	0.161094	255	Glycosyltransferase like family 2	wcaA	-	Glycos_transf_2	FALSE	SGL_RS03125	sll1664
lcl|NC_000911.1_cds_WP_010871452.1_256	WP_010871452.1	663	371	427	356	461	463	490	412	371	369	345	303	371	135.713	158.806	146.59	179.736	164.413	167.863	138.739	137.251	136.059	130.799	116.793	128.707	261	233	266	321	-0.2	0.3	0	0.5	0.331035	0.0789745	0.924339	0.000139682	256	PBS lyase HEAT-like repeat	nblB	-	HEAT_2,HEAT_PBS	FALSE	SGL_RS03130	sll1663
lcl|NC_000911.1_cds_WP_010871453.1_257	WP_010871453.1	894	134	122	119	138	147	167	178	134	108	138	129	133	32.7254	30.2922	32.7141	35.9208	34.8502	38.1951	40.018	33.0962	26.5864	34.9299	33.197	30.8044	87	83	78	93	-0.1	0.3	-0.1	0.2	0.994509	0.326875	1	0.754889	257	Prephenate dehydratase	pheA	4.2.1.51	ACT,PDT	FALSE	SGL_RS03135	sll1662
lcl|NC_000911.1_cds_WP_020861399.1_258	WP_020861399.1	1674	874	914	763	1092	1134	1325	959	858	775	718	748	800	100.574	106.933	98.8339	133.931	126.676	142.791	101.589	99.8513	89.8939	85.6319	90.6991	87.3059	481	422	476	659	-0.2	0.5	0	0.6	0.212643	5.65e-06	0.941363	6.02532e-11	258	MASE1	-	-	GGDEF,MASE1,PAS_4	FALSE	SGL_RS03145	slr1798
lcl|NC_000911.1_cds_WP_223211325.1_259	WP_223211325.1	240	31	39	36	36	39	36	44	26	44	26	34	51	125.133	160.053	163.576	154.881	152.821	136.089	163.5	106.139	179.027	108.773	144.616	195.236	94	93	92	92	0	0	0	0	1	0.897304	1	0.879908	259	ChrR Cupin-like domain	-	-	Cupin_7	FALSE	NA	NA
lcl|NC_000911.1_cds_WP_010871455.1_260	WP_010871455.1	585	87	83	100	87	92	84	87	93	82	73	93	97	38.2558	37.1062	49.4978	40.774	39.2711	34.5914	35.217	41.3575	36.3452	33.2689	43.0913	40.4511	62	63	66	63	0	-0.1	0.1	0	0.772995	0.425337	0.965434	0.727862	260	HD domain	-	-	HD_4	FALSE	SGL_RS03155	sll1660
lcl|NC_000911.1_cds_WP_010871456.1_261	WP_010871456.1	1179	478	423	405	582	673	653	453	386	428	480	569	578	82.7879	74.4852	78.9591	107.436	113.152	105.916	72.2259	67.6114	74.7202	86.1625	103.844	94.9396	247	319	257	372	0.4	0.5	0.1	0.2	9.13e-07	1e-07	0.709463	0.260462	261	Catalyzes the radical-mediated transfer of the hydroxybenzyl group from 4-hydroxyphenylpyruvate (HPP) to 5-amino- 6-ribitylamino-2,4(1H,3H)-pyrimidinedione to form 7,8-didemethyl- 8-hydroxy-5-deazariboflavin (FO)	cofH	2.5.1.77	Radical_SAM	FALSE	SGL_RS03160	sll1659
lcl|NC_000911.1_cds_WP_223211326.1_262	WP_223211326.1	387	34	18	20	20	32	17	27	23	18	21	19	24	30.6963	16.5223	20.3257	19.2453	28.0456	14.3737	22.4402	21.0004	16.3808	19.6501	18.0755	20.5494	21	20	23	22	-0.1	-0.1	0.1	0.1	1	0.701797	1	1	262	glyoxalase bleomycin resistance protein dioxygenase	-	-	Glyoxalase	FALSE	SGL_RS03165	sll1658
lcl|NC_000911.1_cds_WP_010871458.1_263	WP_010871458.1	1914	769	837	792	979	1090	1230	821	738	730	708	738	868	76.1075	84.2204	88.2337	103.269	104.721	114.003	74.7997	73.867	72.8248	72.6227	76.9637	81.4707	418	424	441	603	0	0.5	0.1	0.5	0.32075	9.09e-05	0.468168	1.8146e-06	263	Tetratricopeptide repeat	-	-	-	FALSE	SGL_RS03170	slr1799
lcl|NC_000911.1_cds_WP_010871459.1_264	WP_010871459.1	1068	285	289	235	251	337	334	327	267	316	263	273	289	55.666	57.3897	51.668	52.2524	63.8973	61.0946	58.7961	52.7412	62.2139	53.2401	56.1871	53.5333	181	165	162	183	-0.1	0.2	-0.2	0.2	0.638389	0.645469	0.961018	0.784437	264	-	-	-	-	FALSE	SGL_RS03175	slr1800
lcl|NC_000911.1_cds_WP_010871460.1_265	WP_010871460.1	576	801	766	706	739	801	812	842	842	729	673	684	692	360.625	350.625	357.797	354.613	350.077	342.366	348.973	383.38	330.831	314.034	324.495	295.468	579	497	557	567	-0.2	0	-0.1	0.2	0.100423	0.376965	1	0.400986	265	Protein of unknown function (DUF3611)	-	-	DUF3611	FALSE	SGL_RS03180	sll1656
lcl|NC_000911.1_cds_WP_010871461.1_266	WP_010871461.1	825	406	361	327	289	351	357	484	422	392	360	370	423	110.082	99.515	99.8037	83.5171	92.3858	90.6505	120.807	115.717	107.135	101.165	105.711	108.771	274	245	234	211	-0.2	-0.2	-0.2	-0.2	0.353055	0.00478214	0.603878	0.00101604	266	Biotin/lipoate A/B protein ligase family	birA	6.3.4.15	BPL_LplA_LipB	FALSE	SGL_RS03185	sll1655
lcl|NC_000911.1_cds_WP_010871462.1_267	WP_010871462.1	474	322	304	232	231	227	263	348	295	268	273	199	237	198.741	190.764	161.186	151.961	136.008	152.019	197.728	184.14	166.733	174.636	129.424	138.727	243	192	235	193	-0.3	-0.3	-0.1	0	0.0395999	0.000552478	1	0.669583	267	Universal stress protein family	usp	-	Usp	FALSE	SGL_RS03190	sll1654
lcl|NC_000911.1_cds_WP_010871463.1_268	WP_010871463.1	717	323	328	270	397	381	425	360	345	323	385	356	382	105.837	109.27	99.5881	138.648	121.19	130.417	108.591	114.327	106.683	130.748	122.917	118.708	226	249	206	266	0.1	0.4	-0.1	0.1	0.0271798	0.00544446	0.961018	1	268	Methyltransferase required for the conversion of 2- phytyl-1,4-beta-naphthoquinol to phylloquinol	menG	2.1.1.163,2.1.1.201	Ubie_methyltran	FALSE	SGL_RS03195	sll1653
lcl|NC_000911.1_cds_WP_041425763.1_269	WP_041425763.1	252	341	315	304	446	483	521	374	333	303	335	409	404	1086.82	1020.71	1090.64	1515.04	1494.36	1555.07	1097.31	1073.34	973.418	1106.58	1373.58	1221.13	692	808	693	1002	0.2	0.5	0	0.3	0.00988892	8.42e-09	1	0.0291148	269	CopG antitoxin of type II toxin-antitoxin system	-	-	CopG_antitoxin	FALSE	NA	NA
lcl|NC_000911.1_cds_WP_041425764.1_270	WP_041425764.1	312	462	457	411	559	605	694	497	496	410	466	449	525	693.951	697.901	694.923	894.922	882.165	976.241	687.224	753.463	620.763	725.455	710.659	747.871	577	604	569	769	0.1	0.4	0	0.3	0.279682	6.28e-06	1	0.00351078	270	Ribonuclease toxin, BrnT, of type II toxin-antitoxin system	-	-	BrnT_toxin	FALSE	NA	NA
lcl|NC_000911.1_cds_WP_010871465.1_271	WP_010871465.1	1428	316	325	288	237	331	290	320	323	299	285	335	374	43.6416	45.6339	44.7728	34.8858	44.3761	37.5079	40.6835	45.1138	41.6236	40.794	48.7513	48.9853	178	189	177	162	0.1	-0.1	0	-0.2	0.17339	0.0224732	0.961018	0.0111094	271	Isocitrate/isopropylmalate dehydrogenase	icd	1.1.1.42	Iso_dh	FALSE	SGL_RS03210	slr1289
lcl|NC_000911.1_cds_WP_010871466.1_272	WP_010871466.1	573	323	386	291	271	322	318	379	328	313	246	246	262	146.587	178.103	148.66	131.084	141.859	135.155	158.339	150.543	143.184	115.709	117.641	112.765	245	183	246	220	-0.4	-0.2	0	0.3	7.27e-05	0.0129602	1	0.136999	272	Putative restriction endonuclease	-	-	Uma2	TRUE	SGL_RS03215	slr1290
lcl|NC_000911.1_cds_WP_010871467.1_273	WP_010871467.1	795	386.292	421.641	380.881	347.188	366.235	394.627	453.375	428.919	399.175	367.272	359.412	392.593	110.011	122.082	122.1	105.383	101.248	105.249	118.859	123.534	114.588	108.404	107.855	106.033	273	240	257	237	-0.2	-0.1	-0.1	0	0.204659	0.0108183	1	0.269687	273	transposase or invertase	-	-	DUF4351	FALSE	SGL_RS03220	sll1201
lcl|NC_000911.1_cds_WP_010871468.1_274	WP_010871468.1	1680	1285	1204	1273	8165	10808	10339	1344	1231	1162	4401	4184	4543	147.27	140.29	164.228	997.362	1202.44	1109.69	141.796	142.679	134.237	522.756	505.278	493.78	693	2442	702	5437	1.8	3	0	1.2	8.33e-177	8.12e-220	0.82293	1.40271e-34	274	NDH-1 shuttles electrons from NAD(P)H, via FMN and iron- sulfur (Fe-S) centers, to quinones in the respiratory chain. The immediate electron acceptor for the enzyme in this species is believed to be plastoquinone. Couples the redox reaction to proton translocation (for every two electrons transferred, four hydrogen ions are translocated across the cytoplasmic membrane), and thus conserves the red…	ndhD2	1.6.5.3	Proton_antipo_M	FALSE	SGL_RS03225	slr1291
lcl|NC_000911.1_cds_WP_010871469.1_275	WP_010871469.1	1176	271	238	231	221	235	295	252	246	269	201	211	239	47.0804	42.0376	45.1742	40.9213	39.632	47.9959	40.302	43.2214	47.1062	36.1913	38.6261	39.3776	150	128	146	147	-0.2	0	0	0.2	0.167997	0.389581	1	0.515806	275	Major facilitator superfamily	-	-	MFS_1,MFS_2	FALSE	SGL_RS03230	sll1200
lcl|NC_000911.1_cds_WP_010871470.1_276	WP_010871470.1	1524	137	121	136	215	213	274	127	117	102	115	120	160	17.5497	15.7589	19.6108	29.3545	26.4872	32.8708	14.9764	15.1575	13.1706	15.2681	16.1979	19.4379	65	74	74	132	0.2	0.8	0.2	0.8	0.0963749	1.73e-08	0.501372	2.89715e-08	276	Flavin containing amine oxidoreductase	crtD	-	Amino_oxidase,NAD_binding_8	FALSE	SGL_RS03235	slr1293
lcl|NC_000911.1_cds_WP_010871471.1_277	WP_010871471.1	273	869	856	806	761	789	802	912	932	847	657	605	664	1992.96	1995.92	2080.76	1860.16	1756.56	1722.52	1925.44	2161.66	1958.02	1561.64	1462.05	1444.2	1456	1066	1433	1282	-0.4	-0.2	0	0.3	8.31e-07	0.00319872	1	0.0614166	277	YGGT family	ycf19	-	YGGT	TRUE	SGL_RS03240	ssr2142
lcl|NC_000911.1_cds_WP_010871472.1_278	WP_010871472.1	1083	835	766	668	199	211	207	953	927	888	282	288	290	160.324	149.531	144.377	40.7242	39.3281	37.2215	168.446	180.006	171.863	56.1177	58.2685	52.807	548	171	454	122	-1.7	-1.9	-0.3	-0.5	2.71e-98	5.45e-125	0.144575	1.00816e-08	278	Bacterial extracellular solute-binding protein	afuA	-	SBP_bac_6,SBP_bac_8	TRUE	SGL_RS03245	slr1295
lcl|NC_000911.1_cds_WP_010871473.1_279	WP_010871473.1	696	198	175	161	77	84	112	209	183	218	129	116	143	67.6198	60.7628	61.8932	28.0276	27.8481	35.821	65.7068	63.2052	75.0448	45.66	41.7441	46.3154	136	87	121	61	-0.6	-1	-0.2	-0.5	3.34e-06	6.96e-17	0.953911	7.92067e-05	279	Belongs to the RNA methyltransferase TrmD family	trmD	2.1.1.228,4.6.1.12	YgbB,tRNA_m1G_MT	TRUE	SGL_RS03250	sll1198
lcl|NC_000911.1_cds_WP_010871474.1_280	WP_010871474.1	174	6	5	4	3	5	1	9	5	7	6	3	5	101.873	86.3117	76.4499	54.2896	82.4112	15.9008	140.672	85.8563	119.802	105.584	53.6733	80.5118	61	42	47	27	-0.5	-0.8	-0.4	-0.6	0.565853	0.345999	1	0.603194	280	-	-	-	-	FALSE	NA	NA
lcl|NC_000911.1_cds_WP_010871475.1_281	WP_010871475.1	1086	151	158	104	122	146	133	181	131	154	141	124	132	28.8947	30.739	22.4018	24.8822	27.1208	23.8344	31.8842	25.3516	29.7042	27.964	25.003	23.955	92	79	83	79	-0.2	-0.1	-0.2	0	0.389458	0.332234	1	0.646727	281	Catalyzes the phosphorylation of D-fructose 6-phosphate to fructose 1,6-bisphosphate by ATP, the first committing step of glycolysis	pfkA	2.7.1.11,2.7.1.90	PFK	FALSE	SGL_RS03255	sll1196
lcl|NC_000911.1_cds_WP_010871476.1_282	WP_010871476.1	2268	390	356	358	368	428	428	422	371	358	330	363	426	31.9941	29.6924	33.0595	32.1765	34.0844	32.8821	31.8693	30.7802	29.6035	28.058	31.379	33.1432	207	202	200	221	0	0.1	-0.1	0.1	0.805446	0.90224	1	0.899718	282	Fusaric acid resistance protein-like	-	-	FUSC-like,FUSC_2	FALSE	SGL_RS03260	slr1298
lcl|NC_000911.1_cds_WP_010871477.1_283	WP_010871477.1	396	571	565	566	558	667	570	651	598	572	517	472	639	491.966	494.923	548.938	512.413	557.869	459.923	516.339	521.067	496.764	461.665	428.518	522.132	559	507	540	554	-0.1	0	-0.1	0.1	0.409798	0.665563	1	0.822703	283	Stabilizes the structure of photosystem II oxygen- evolving complex (OEC), the ion environment of oxygen evolution and protects the OEC against heat-induced inactivation	psbU	-	PsbU	FALSE	SGL_RS03265	sll1194
lcl|NC_000911.1_cds_WP_010871478.1_284	WP_010871478.1	498	487	420	358	475	481	520	463	441	427	428	350	396	276.454	242.401	228.763	287.392	265.061	276.445	241.953	253.178	244.33	251.812	209.358	213.191	345	308	335	384	-0.2	0.2	0	0.3	0.381655	0.335858	1	0.0487319	284	HNH endonuclease	mcrA	-	HNH,HNH_5	FALSE	SGL_RS03270	sll1193
lcl|NC_000911.1_cds_WP_255345266.1_285	WP_255345266.1	132	0	0	0	0	0	0	0	0	0	0	0	0	0	0	0	0	0	0	0	0	0	0	0	0	0	0	0	0	0	0	0	0	1	1	1	1	285	-	-	-	-	FALSE	NA	NA
lcl|NC_000911.1_cds_WP_010871479.1_286	WP_010871479.1	1362	229	266	202	199	209	249	230	201	255	203	198	215	33.4211	39.4691	33.1852	30.9546	29.6101	34.0327	30.9007	29.6671	37.5129	30.7057	30.4494	29.7581	131	118	134	125	-0.1	-0.1	0	0.1	0.633091	0.0686617	0.94922	0.992076	286	UDP binding domain	ugd	1.1.1.22	UDPG_MGDP_dh,UDPG_MGDP_dh_C,UDPG_MGDP_dh_N	FALSE	SGL_RS03275	slr1299
lcl|NC_000911.1_cds_WP_010871480.1_287	WP_010871480.1	1245	1291	1298	1144	1521	1779	1637	1482	1451	1324	1062	1045	1322	209.488	214.141	208.962	263.057	280.231	248.767	221.379	238.119	216.559	178.606	178.681	203.444	822	665	728	955	-0.3	0.4	-0.2	0.5	0.00373665	0.00019693	0.759948	1.24629e-06	287	FAD binding domain	ubiH	-	FAD_binding_3	TRUE	SGL_RS03280	slr1300
lcl|NC_000911.1_cds_WP_010871481.1_288	WP_010871481.1	423	106	72	78	85	94	80	114	106	90	106	91	112	80.3199	55.4677	66.5304	68.6472	69.1437	56.7699	79.5202	81.23	68.7409	83.2455	72.6586	80.4852	90	91	76	76	0	0	-0.2	-0.3	0.738959	0.666046	0.92995	0.0503438	288	Important for reducing fluoride concentration in the cell, thus reducing its toxicity	crcB	-	CRCB	FALSE	SGL_RS03285	sll1192
lcl|NC_000911.1_cds_WP_010871482.1_289	WP_010871482.1	405	179	198	145	136	134	138	229	228	207	137	176	201	147.486	165.865	134.485	119.433	107.179	106.485	173.696	189.988	171.919	116.992	152.805	157.063	200	157	162	124	-0.3	-0.4	-0.3	-0.3	0.0223502	0.000202815	0.352214	0.00486582	289	Pfam:DUF1049	-	-	LapA_dom	FALSE	SGL_RS03290	sll1191
lcl|NC_000911.1_cds_WP_010871483.1_290	WP_010871483.1	198	3337	3732	3216	2437	2999	2911	3511	3472	3583	3127	2922	3076	35563	40436.6	38580.4	27681.2	31026	29053.3	34445.2	37421	38489.7	34538.9	32813.4	31089.2	20154	17928	20811	16018	-0.2	-0.4	0	-0.2	0.144858	1.19e-08	0.991585	0.00873471	290	-	-	-	-	FALSE	SGL_RS03295	ssr2153
lcl|NC_000911.1_cds_WP_010871484.1_291	WP_010871484.1	1608	1209	1277	1033	1572	1700	1750	1291	1149	1144	1225	1309	1410	145.64	156.4	140.076	201.834	198.797	197.426	143.165	139.98	138.911	152.942	166.158	161.085	668	737	660	937	0.1	0.5	0	0.3	0.00349502	3.57e-08	0.941363	0.00259962	291	nuclear chromosome segregation	-	-	-	FALSE	SGL_RS03300	slr1301
lcl|NC_000911.1_cds_WP_010871485.1_292	WP_010871485.1	1230	665	645	554	1185	1367	1337	667	685	533	943	955	1101	109.478	107.959	102.665	207.927	218.465	206.134	101.085	114.049	88.4482	160.9	165.668	171.899	365	583	364	754	0.7	1	0	0.4	4.46e-18	4.27e-39	0.963713	0.0012798	292	CO2 hydration protein (ChpXY)	cupB	-	ChpXY	FALSE	SGL_RS03305	slr1302
lcl|NC_000911.1_cds_WP_010871486.1_293	WP_010871486.1	1233	281	284	219	299	340	354	267	284	258	302	316	365	46.1266	47.3973	40.4666	52.3121	54.179	54.4201	40.347	47.1472	42.6894	51.3794	54.6588	56.8222	157	191	153	192	0.3	0.3	0	0	0.000187265	0.0265139	1	0.442684	293	Sulfatase-modifying factor enzyme 1	-	-	DinB_2,FGE-sulfatase	FALSE	SGL_RS03310	slr1303
lcl|NC_000911.1_cds_WP_223211327.1_294	WP_223211327.1	1299	463	421	348	317	330	395	456	441	427	407	393	429	71.442	66.0458	60.4449	52.1337	49.4304	57.0796	64.7728	68.8184	66.4134	65.0886	63.8989	62.7784	254	237	238	200	-0.1	-0.3	-0.1	-0.2	0.818946	0.000132265	1	0.000354429	294	FAD binding domain	glcE	-	FAD-oxidase_C,FAD_binding_4	FALSE	SGL_RS03315	sll1189
lcl|NC_000911.1_cds_WP_010871488.1_295	WP_010871488.1	2523	466	446	403	378	425	483	563	532	528	378	361	373	34.0342	33.1173	33.1316	29.4244	30.1318	33.036	37.8523	39.2947	38.8703	28.6127	27.7821	25.8356	290	199	236	230	-0.5	0	-0.3	0.2	9.87e-09	0.067875	0.109072	0.431882	295	Putative diguanylate phosphodiesterase	-	-	EAL,GGDEF,PAS,PAS_4,PAS_9,Response_reg	TRUE	SGL_RS03320	slr1305
lcl|NC_000911.1_cds_WP_223211328.1_296	WP_223211328.1	1422	1616	1562	1330	1372	1540	1583	1727	1607	1484	1523	1629	1566	224.275	220.399	207.778	202.946	207.476	205.746	220.641	225.553	207.6	219.067	238.225	206.116	912	897	860	852	0	0	-0.1	-0.1	0.644125	0.0816053	1	0.0551454	296	Domain of unknown function (DUF697)	-	-	DUF697	FALSE	SGL_RS03325	slr1306
lcl|NC_000911.1_cds_WP_010871490.1_297	WP_010871490.1	495	210	225	198	142	150	177	251	213	208	168	162	191	120.418	131.174	127.805	86.7858	83.4973	95.0512	132.496	123.523	120.224	99.8437	97.8851	103.869	175	137	169	122	-0.3	-0.5	0	-0.2	0.00785395	1e-07	1	0.0476383	297	Cupin superfamily (DUF985)	-	-	Cupin_5	TRUE	SGL_RS03330	sll1188
lcl|NC_000911.1_cds_WP_010871491.1_298	WP_010871491.1	852	330	335	243	318	352	325	371	320	273	281	264	300	85.776	88.5294	71.0995	88.098	88.8182	79.1127	88.7731	84.1192	71.527	75.7001	72.3076	73.9527	201	178	192	209	-0.2	0.1	-0.1	0.2	0.368888	0.970502	1	0.269984	298	Transfers the N-acyl diglyceride group on what will become the N-terminal cysteine of membrane lipoproteins	lgt	-	LGT	FALSE	SGL_RS03335	sll1187
lcl|NC_000911.1_cds_WP_010871492.1_299	WP_010871492.1	651	164	183	159	173	195	208	197	172	169	138	130	154	61.5844	69.8664	67.2097	69.2404	71.0835	73.1478	68.1002	65.3203	63.9689	53.7086	51.4397	54.8439	123	97	117	132	-0.3	0.2	-0.1	0.4	0.0248795	0.685816	1	0.00518486	299	Putative restriction endonuclease	-	-	Uma2	FALSE	SGL_RS03340	sll1186
lcl|NC_000911.1_cds_WP_010871493.1_300	WP_010871493.1	1023	667	574	522	112	130	142	761	659	702	262	248	274	137.393	120.21	121.037	24.5891	25.9949	27.3929	144.304	137.283	145.757	55.9342	53.8292	53.5265	425	158	357	77	-1.4	-2.2	-0.3	-1	1.96e-69	4.7e-121	0.380969	8.25977e-28	300	Involved in the heme and chlorophyll biosynthesis. Catalyzes the aerobic oxidative decarboxylation of propionate groups of rings A and B of coproporphyrinogen-III to yield the vinyl groups in protoporphyrinogen-IX	hemF	1.3.3.3	Coprogen_oxidas	TRUE	SGL_RS03345	sll1185
lcl|NC_000911.1_cds_WP_010871494.1_301	WP_010871494.1	723	2933	2603	2194	802	982	795	3015	2641	2358	2461	2166	1819	950.049	857.233	799.979	276.882	308.783	241.164	899.035	865.158	769.898	826.197	739.3	558.788	1758	1428	1723	568	-0.3	-1.6	0	-1.3	0.135319	9.54e-74	1	6.80103e-25	301	Heme oxygenase	ho1	1.14.15.20	Heme_oxygenase	FALSE	SGL_RS03350	sll1184
lcl|NC_000911.1_cds_WP_010871495.1_302	WP_010871495.1	588	65	67	47	54	40	25	61	60	52	45	35	52	28.3615	29.7222	23.0846	25.1129	16.9427	10.2157	24.502	26.4765	22.8704	20.3501	16.0921	21.5179	41	32	43	29	-0.4	-0.6	0.1	-0.1	0.18399	0.0240021	0.991585	0.634038	302	-	-	-	-	FALSE	SGL_RS03355	slr1307
lcl|NC_000911.1_cds_WP_010871496.1_303	WP_010871496.1	237	408	387	364	320	364	329	447	418	405	424	368	468	1756.81	1694.21	1764.31	1468.6	1521.51	1326.7	1771.86	1820.27	1757.83	1892.21	1669.71	1911.14	1103	1122	1062	888	0	-0.3	-0.1	-0.3	0.572908	0.000407184	1	6.45988e-05	303	Ribosomal L28 family	rpmB	-	Ribosomal_L28	FALSE	SGL_RS03360	ssr1604
lcl|NC_000911.1_cds_WP_010871497.1_304	WP_010871497.1	1434	419	402	356	357	392	356	478	437	443	363	344	436	57.5854	56.1714	55.0752	52.2942	52.2988	45.8204	60.4758	60.7397	61.3702	51.7062	49.8178	56.8284	257	217	224	209	-0.2	-0.1	-0.2	-0.1	0.0493641	0.0225258	0.748649	0.217941	304	Ycf66 protein N-terminus	-	-	Ycf66_N	FALSE	SGL_RS03365	slr0962
lcl|NC_000911.1_cds_WP_010871498.1_305	WP_010871498.1	663	164	150	131	114	118	139	205	174	171	133	143	145	59.9917	55.7865	53.942	44.4466	41.9022	47.6182	69.033	64.3709	63.052	50.4239	55.1203	50.3032	124	96	102	84	-0.4	-0.3	-0.3	-0.2	0.0129188	0.00208352	0.579276	0.0443872	305	-	-	-	-	FALSE	SGL_RS03375	sll0943
lcl|NC_000911.1_cds_WP_010871499.1_306	WP_010871499.1	1908	2362	2278	1913	1648	2140	2002	2399	2304	2173	2051	2059	2289	234.587	230.021	213.868	174.448	206.321	186.208	219.335	231.419	217.54	211.119	215.48	215.6	1257	1174	1205	1059	-0.1	-0.2	-0.1	-0.1	0.800217	0.000145778	1	0.0052022	306	Belongs to the nitrite and sulfite reductase 4Fe-4S domain family	sir	1.8.7.1	NIR_SIR,NIR_SIR_ferr	FALSE	SGL_RS03380	slr0963
lcl|NC_000911.1_cds_WP_010871500.1_307	WP_010871500.1	927	327	301	243	209	214	224	386	329	334	246	239	295	76.2398	71.3495	63.7747	51.9358	48.4345	48.9095	82.8469	77.5752	78.4938	59.4438	58.7165	65.2284	215	161	180	133	-0.4	-0.4	-0.2	-0.3	7.95e-05	4.43e-08	0.5115	0.000405633	307	Iron permease FTR1 family	-	-	FTR1	TRUE	SGL_RS03385	slr0964
lcl|NC_000911.1_cds_WP_010871501.1_308	WP_010871501.1	1176	534	571	504	484	463	618	526	527	524	390	383	487	92.7709	100.855	98.562	89.6195	78.0835	100.547	84.1224	92.5922	91.7608	70.222	70.1129	80.238	308	247	317	306	-0.3	-0.1	0	0.3	0.00579	0.105784	0.748649	0.0852951	308	Confers DNA tethering and processivity to DNA polymerases and other proteins. Acts as a clamp, forming a ring around DNA (a reaction catalyzed by the clamp-loading complex) which diffuses in an ATP-independent manner freely and bidirectionally along dsDNA. Initially characterized for its ability to contact the catalytic subunit of DNA polymerase III (Pol III), a complex, multichain enzyme respons…	dnaN	2.7.7.7	DNA_pol3_beta,DNA_pol3_beta_2,DNA_pol3_beta_3	TRUE	SGL_RS03390	slr0965
lcl|NC_000911.1_cds_WP_010871502.1_309	WP_010871502.1	795	184	181	146	121	141	152	185	174	181	148	141	135	52.4007	52.4069	46.8037	36.7275	38.9803	40.5391	48.5005	50.1143	51.958	43.6836	42.3123	36.4614	115	91	110	88	-0.3	-0.3	-0.1	0	0.0462537	0.000302209	1	0.413079	309	The alpha subunit is responsible for the aldol cleavage of indoleglycerol phosphate to indole and glyceraldehyde 3- phosphate	trpA	4.2.1.20	Trp_syntA	FALSE	SGL_RS03395	slr0966
lcl|NC_000911.1_cds_WP_010871503.1_310	WP_010871503.1	453	3877	3908	3376	7052	8411	8220	4063	4448	3701	7071	7389	8057	2590.76	2655.07	2539.46	5022.62	5456.15	5144.16	2499.39	3006	2492.91	4897.23	5202.9	5106.05	3368	6287	3158	6551	0.9	1.1	-0.1	0.1	5.24e-34	3.34e-51	1	0.788419	310	Pentapeptide repeats (9 copies)	-	-	Pentapeptide	FALSE	SGL_RS03400	slr0967
lcl|NC_000911.1_cds_WP_010871504.1_311	WP_010871504.1	378	671	706	583	748	846	854	715	836	620	730	799	759	636.26	680.624	622.284	755.963	778.736	758.37	624.128	801.7	592.597	717.419	798.339	682.55	698	748	650	790	0.1	0.3	-0.1	0.1	0.255214	0.0127781	1	0.980355	311	Protein of unknown function (DUF1622)	-	-	DUF1622	FALSE	SGL_RS03405	sll0939
lcl|NC_000911.1_cds_WP_010871505.1_312	WP_010871505.1	1176	203	206	173	434	582	551	203	204	220	531	565	592	35.2669	36.3855	33.8318	80.3613	98.1524	89.6465	32.4655	35.8421	38.5255	95.6099	103.43	97.5378	122	331	115	306	1.4	1.4	-0.1	-0.1	1.29e-73	3.91e-40	1	0.0383708	312	Aminotransferase class I and II	-	-	Aminotran_1_2	FALSE	SGL_RS03410	sll0938
lcl|NC_000911.1_cds_WP_010871506.1_313	WP_010871506.1	300	21	14	12	27	46	39	24	20	17	36	36	53	35.2909	23.9201	22.7004	48.3609	75.0428	61.3789	37.1287	33.9912	28.797	62.7024	63.7492	84.4695	27	56	21	49	1	1.2	-0.3	-0.2	4.34e-05	0.000164431	0.961018	0.435526	313	Bacterial SH3 domain	-	-	SH3_3	FALSE	SGL_RS03415	ssl1792
lcl|NC_000911.1_cds_WP_010871507.1_314	WP_010871507.1	1506	534	514	486	562	718	629	567	545	463	626	567	693	69.3475	67.8646	71.0451	77.788	90.5152	76.4982	67.7841	71.578	60.6074	84.2562	77.5891	85.35	296	356	290	359	0.3	0.3	0	0	0.000106997	0.0436398	0.994229	0.48565	314	3-octaprenyl-4-hydroxybenzoate carboxy-lyase	ubiD	4.1.1.98	UbiD	FALSE	SGL_RS03420	sll0936
lcl|NC_000911.1_cds_WP_010871508.1_315	WP_010871508.1	1884	394	366	321	476	496	513	434	386	395	408	407	455	39.6882	37.4832	36.3981	51.1045	48.5014	48.3942	40.2449	39.3229	40.1068	42.5955	43.2004	43.4668	222	233	199	272	0.1	0.4	-0.2	0.2	0.0994504	4.82e-05	0.941363	0.232093	315	Cobalamin synthesis G N-terminal	cobJ	2.1.1.131,3.7.1.12	CbiG_C,CbiG_N,CbiG_mid,TP_methylase	FALSE	SGL_RS03425	slr0969
lcl|NC_000911.1_cds_WP_010871509.1_316	WP_010871509.1	1356	1050	1093	1013	939	1071	1048	1265	1124	1001	1019	940	1000	154.036	163.021	167.282	146.82	152.521	143.981	170.835	166.76	148.02	154.933	145.307	139.127	646	566	607	584	-0.2	-0.1	-0.1	0	0.256791	0.026991	1	0.629014	316	Domain of unknown function (DUF4335)	-	-	DUF4335	FALSE	SGL_RS03430	slr0971
lcl|NC_000911.1_cds_WP_010871510.1_317	WP_010871510.1	1056	3235	3049	2752	2148	2506	2212	3529	3236	3220	3125	2795	3232	640.706	613.949	613.537	453.425	481.807	410.28	643.415	648.166	642.829	641.464	583.303	607.067	1987	1831	1817	1369	-0.1	-0.4	-0.1	-0.4	0.622917	6.35e-12	0.941363	5.59093e-09	317	NeuB family	ccmA	2.5.1.54	DAHP_synth_1	FALSE	SGL_RS03435	sll0934
lcl|NC_000911.1_cds_WP_010871511.1_318	WP_010871511.1	477	853	846	721	668	784	712	943	826	939	917	812	998	520.798	525.148	495.523	434.694	464.669	407.11	530.014	510.028	577.885	580.267	522.402	577.872	721	735	660	578	0	-0.2	-0.1	-0.3	0.41922	0.000414333	0.941363	2.23033e-06	318	Protein of unknown function (DUF3464)	-	-	DUF3464	FALSE	SGL_RS03440	sll0933
lcl|NC_000911.1_cds_WP_010871512.1_319	WP_010871512.1	270	886	953	849	478	569	545	1034	1055	915	798	832	773	2117.6	2315.76	2284.15	1217.65	1320.17	1219.88	2275.02	2550.09	2204.38	1976.74	2095.37	1752.14	1672	1371	1568	892	-0.3	-0.8	-0.1	-0.6	0.0143119	1.9e-31	0.959337	8.65985e-14	319	Ribosomal_S15	rpsO	-	Ribosomal_S15	FALSE	SGL_RS03445	ssl1784
lcl|NC_000911.1_cds_WP_010871513.1_320	WP_010871513.1	1014	210	260	220	147	151	140	255	222	240	223	203	244	43.7348	55.0518	51.5749	32.6296	30.5276	27.3053	48.8881	46.7578	50.3818	48.1338	44.5484	48.1923	144	135	140	88	-0.1	-0.7	0	-0.6	0.934261	1.24e-10	1	4.8054e-10	320	Predicted permease	-	-	ArsP_1	FALSE	SGL_RS03450	sll0932
lcl|NC_000911.1_cds_WP_010871514.1_321	WP_010871514.1	471	148	149	135	82	81	96	159	116	155	102	78	120	92.3545	94.5308	94.8284	54.5377	49.0669	56.102	91.3374	73.2061	97.4952	65.9682	51.2884	71.0163	115	81	119	70	-0.5	-0.8	0	-0.2	0.0108121	1.93e-11	0.991585	0.12626	321	Tetratricopeptide repeat	-	-	TPR_19	FALSE	SGL_RS03455	sll0931
lcl|NC_000911.1_cds_WP_199303434.1_322	WP_199303434.1	561	274	228	250	142	158	146	322	293	293	198	203	233	128.472	108.688	131.949	70.963	71.9153	64.1092	138.985	138.937	138.478	96.2187	100.295	103.608	221	156	187	109	-0.5	-0.8	-0.2	-0.5	3.58e-07	1.81e-14	0.603878	3.82926e-08	322	-	-	-	-	TRUE	SGL_RS03460	sll0930
lcl|NC_000911.1_cds_WP_010871516.1_323	WP_010871516.1	486	1543	1551	1391	1092	1205	1173	1588	1480	1516	1179	1126	1349	912.534	932.579	926.016	688.324	691.796	649.669	864.548	885.194	903.728	722.662	701.698	756.617	1206	972	1209	917	-0.3	-0.4	0	-0.1	0.000564989	3.86e-13	0.941363	0.0476383	323	Phycobilisome protein	apcD	-	Phycobilisome	TRUE	SGL_RS03465	sll0928
lcl|NC_000911.1_cds_WP_010871517.1_324	WP_010871517.1	1263	1245	1273	1213	1403	1701	1806	1277	1083	1262	1076	1041	1315	198.606	206.463	217.817	238.544	263.412	269.806	187.53	174.721	202.926	177.899	174.986	198.944	698	664	726	947	-0.1	0.4	0.1	0.5	1	0.00082976	0.653879	1.74658e-06	324	Catalyzes the formation of S-adenosylmethionine (AdoMet) from methionine and ATP. The overall synthetic reaction is composed of two sequential steps, AdoMet formation and the subsequent tripolyphosphate hydrolysis which occurs prior to release of AdoMet from the enzyme	metK	2.5.1.6	S-AdoMet_synt_C,S-AdoMet_synt_M,S-AdoMet_synt_N	FALSE	SGL_RS03470	sll0927
lcl|NC_000911.1_cds_WP_010871518.1_325	WP_010871518.1	1005	257	279	216	279	293	325	294	267	246	277	281	329	54.1207	59.7345	51.2026	62.6212	59.897	64.0951	56.9945	56.8636	52.218	60.4572	62.3541	65.7062	162	179	153	181	0.1	0.2	-0.1	0	0.0276796	0.221423	1	0.478055	325	Catalyzes the synthesis of 5,6-dihydrouridine (D), a modified base found in the D-loop of most tRNAs, via the reduction of the C5-C6 double bond in target uridines. Specifically modifies U20 and U20a in tRNAs	dusA	-	Dus	FALSE	SGL_RS03475	sll0926
lcl|NC_000911.1_cds_WP_010871519.1_326	WP_010871519.1	609	123	132	118	148	131	151	126	148	120	100	113	105	50.9198	55.5579	54.9885	65.3025	52.6454	58.5422	48.0184	61.9636	50.0746	42.9061	49.2933	41.2241	92	75	89	101	-0.3	0.2	-0.1	0.4	0.188856	0.652392	1	0.0476383	326	Putative restriction endonuclease	-	-	Uma2	FALSE	SGL_RS03480	sll0925
lcl|NC_000911.1_cds_WP_010871520.1_327	WP_010871520.1	534	849	821	627	869	971	1015	978	843	852	929	926	1004	430.158	422.916	357.599	469.274	477.581	481.612	456.157	431.958	435.126	487.836	494.379	482.43	666	721	585	714	0.1	0.3	-0.2	0	0.0252279	0.0306346	0.709463	0.258139	327	IF-3 binds to the 30S ribosomal subunit and shifts the equilibrum between 70S ribosomes and their 50S and 30S subunits in favor of the free subunits, thus enhancing the availability of 30S subunits on which protein synthesis initiation begins	infC	-	IF3_C,IF3_N	FALSE	SGL_RS03485	slr0974
lcl|NC_000911.1_cds_WP_010871521.1_328	WP_010871521.1	858	1290	1285	1168	1331	1433	1491	1408	1282	1262	1208	1185	1245	332.253	336.491	338.634	365.38	358.289	359.64	333.84	333.934	327.638	322.466	321.608	304.109	825	764	792	890	-0.1	0.2	-0.1	0.2	0.704287	0.480328	1	0.20305	328	COGs COG4735 conserved	-	-	-	FALSE	SGL_RS03490	slr0975
lcl|NC_000911.1_cds_WP_010871522.1_329	WP_010871522.1	555	250	240	202	218	276	242	279	228	248	218	240	249	119.194	116.337	108.411	110.779	127.741	108.054	122.455	109.937	119.185	107.723	120.574	112.589	184	175	173	180	-0.1	0.1	-0.1	0	0.966609	0.819675	1	0.807802	329	Uncharacterized metal-binding protein (DUF2227)	-	-	DUF2227	FALSE	SGL_RS03495	sll0924
lcl|NC_000911.1_cds_WP_010871523.1_330	WP_010871523.1	2271	1845	1920	1694	1679	1923	1816	2210	1822	1920	2031	1926	2109	151.137	159.907	156.206	146.593	152.919	139.316	166.657	150.944	158.537	172.434	166.249	163.845	1071	1095	988	976	0	0	-0.1	-0.2	0.209354	0.0730179	1	0.00145272	330	Chain length determinant protein	epsB	-	AAA_31,CbiA,GNVR,ParA,Wzz	FALSE	SGL_RS03505	sll0923
lcl|NC_000911.1_cds_WP_158299067.1_331	WP_158299067.1	144	0	0	0	0	0	0	0	0	0	0	0	0	0	0	0	0	0	0	0	0	0	0	0	0	0	0	0	0	0	0	0	0	1	1	1	1	331	NA	NA	NA	NA	FALSE	NA	NA
lcl|NC_000911.1_cds_WP_010871525.1_332	WP_010871525.1	729	473	567	430	784	820	910	552	499	511	561	606	596	151.478	184.613	155.012	267.604	254.924	272.924	162.736	161.616	164.955	186.204	204.499	181.016	342	389	327	552	0.2	0.8	-0.1	0.5	0.0025437	1.73e-14	1	3.93325e-06	332	Putative restriction endonuclease	-	-	Uma2	FALSE	SGL_RS03515	slr0976
lcl|NC_000911.1_cds_WP_010871526.1_333	WP_010871526.1	831	619	671	546	993	1058	1171	682	695	561	791	867	882	166.241	183.215	165.063	284.239	275.83	294.521	168.612	188.767	151.868	220.172	245.355	224.645	408	538	392	679	0.4	0.8	-0.1	0.3	1.77e-07	4.9e-20	1	0.00905875	333	ABC-2 type transporter	-	-	ABC2_membrane	FALSE	SGL_RS03520	slr0977
lcl|NC_000911.1_cds_WP_223211371.1_334	WP_223211371.1	438	364	377	338	508	552	484	461	403	407	497	416	475	258.505	272.207	270.204	384.519	380.552	321.902	301.386	289.445	291.351	365.815	311.307	319.92	359	398	313	438	0.1	0.5	-0.2	0.1	0.0370863	2.68e-05	0.591945	0.785762	334	-	-	-	-	FALSE	SGL_RS03525	slr0978
lcl|NC_000911.1_cds_WP_010871528.1_335	WP_010871528.1	432	173	187	147	247	269	241	162	168	190	197	160	223	126.025	138.497	120.541	191.775	190.226	164.413	108.637	123.769	139.514	148.735	122.817	154.062	149	168	149	217	0.2	0.5	0	0.4	0.143073	4.57e-05	1	0.0362819	335	Domain of unknown function DUF29	-	-	DUF29	FALSE	SGL_RS03530	slr0980
lcl|NC_000911.1_cds_WP_010871529.1_336	WP_010871529.1	564	411	376	350	609	644	629	408	399	372	458	464	484	191.124	177.767	183.21	301.84	290.714	273.926	174.658	187.646	174.37	220.737	227.362	213.451	286	345	282	458	0.3	0.7	0	0.4	3.35e-05	2.71e-14	1	0.000452104	336	Putative restriction endonuclease	-	-	Uma2	FALSE	SGL_RS03535	slr0981
lcl|NC_000911.1_cds_WP_010871530.1_337	WP_010871530.1	1293	657	745	563	873	1040	1137	747	703	664	766	784	923	101.933	117.515	98.3251	144.361	156.635	165.204	106.69	110.305	103.842	123.173	128.172	135.81	406	477	380	586	0.2	0.6	-0.1	0.3	7.99e-05	4.18e-09	1	0.0414283	337	ATPases associated with a variety of cellular activities	-	-	ABC_tran,Wzt_C	FALSE	SGL_RS03540	slr0982
lcl|NC_000911.1_cds_WP_010871531.1_338	WP_010871531.1	771	634	651	606	922	1055	1237	786	710	647	756	845	912	188.13	196.4	202.418	291.6	303.899	343.756	214.707	213.069	193.521	232.503	264.213	256.652	461	544	413	692	0.2	0.7	-0.2	0.3	0.000167774	1.41e-14	0.924339	0.0132334	338	MobA-like NTP transferase domain	rfbF	2.7.7.33	NTP_transferase	FALSE	SGL_RS03545	slr0983
lcl|NC_000911.1_cds_WP_010871532.1_339	WP_010871532.1	1083	538	533	459	719	759	821	578	534	537	623	639	626	103.299	104.047	99.2051	147.139	141.469	147.627	102.164	103.693	103.93	123.976	129.283	113.99	326	376	306	456	0.2	0.6	-0.1	0.3	0.00105203	1.49e-10	1	0.0766443	339	RmlD substrate binding domain	rfbG	4.2.1.45	GDP_Man_Dehyd	FALSE	SGL_RS03550	slr0984
lcl|NC_000911.1_cds_WP_010871533.1_340	WP_010871533.1	570	145	140	156	228	306	329	205	166	171	191	209	221	66.3375	65.1193	80.3386	111.176	135.9	140.961	86.3377	76.8056	78.8574	90.5654	100.755	95.888	131	151	109	209	0.2	0.9	-0.3	0.5	0.015745	2.13e-11	0.728045	0.00310297	340	dTDP-4-dehydrorhamnose 3,5-epimerase	-	5.1.3.13	dTDP_sugar_isom	FALSE	SGL_RS03555	slr0985
lcl|NC_000911.1_cds_WP_020861422.1_341	WP_020861422.1	1221	399	470	381	650	743	793	488	454	439	503	510	611	66.2655	79.3602	71.2275	115.057	119.787	123.338	74.6087	76.2541	73.491	86.5805	89.2509	96.2357	268	316	244	424	0.2	0.8	-0.1	0.4	0.000103512	4.15e-17	1	8.54695e-05	341	C-methyltransferase C-terminal domain	-	-	Methyltransf_13,Methyltransf_14,Methyltransf_23	FALSE	SGL_RS03560	slr1610
lcl|NC_000911.1_cds_WP_010871535.1_342	WP_010871535.1	453	515	516	487	779	761	857	558	489	512	538	550	550	344.143	350.568	366.327	554.824	493.655	536.319	343.258	330.471	344.871	372.608	387.278	348.558	430	458	430	664	0.1	0.6	0	0.5	0.096175	1.07e-11	0.986063	8.67682e-07	342	Domain of unknown function DUF29	-	-	DUF29	FALSE	SGL_RS03565	slr1611
lcl|NC_000911.1_cds_WP_010871536.1_343	WP_010871536.1	861	1028	1081	936	1525	1708	1704	1152	1107	1079	1081	1019	1204	263.573	281.789	270.141	416.739	425.111	409.155	271.904	287.044	278.859	287.257	275.302	292.762	696	693	643	1031	0	0.7	-0.1	0.6	0.527947	4.46e-17	1	4.01215e-10	343	Putative restriction endonuclease	-	-	Uma2	FALSE	SGL_RS03570	slr1612
lcl|NC_000911.1_cds_WP_010871537.1_344	WP_010871537.1	591	692	749	608	978	1010	1135	829	746	805	803	861	926	299.63	329.725	296.34	451.341	424.53	460.242	330.437	326.671	351.342	360.357	392.835	380.251	565	621	496	743	0.1	0.6	-0.2	0.3	0.0153872	3.51e-10	0.678803	0.0798524	344	Putative restriction endonuclease	-	-	Uma2	FALSE	SGL_RS03575	slr1613
lcl|NC_000911.1_cds_WP_230401107.1_345	WP_230401107.1	150	0	0	0	0	0	0	0	0	0	0	0	0	0	0	0	0	0	0	0	0	0	0	0	0	0	0	0	0	0	0	0	0	1	1	1	1	345	Domain of unknown function (DUF4160)	-	-	DUF4160	FALSE	NA	NA
lcl|NC_000911.1_cds_WP_010871538.1_346	WP_010871538.1	306	434	430	347	641	685	863	457	396	431	438	545	561	688.448	693.49	619.611	1083.74	1054.82	1282.04	667.349	635.287	689.15	720.101	910.974	843.966	546	670	535	935	0.3	0.8	0	0.5	0.000417157	9.26e-16	1	0.000269057	346	Protein of unknown function (DUF2442)	-	-	DUF2442	FALSE	SGL_RS03580	slr1614
lcl|NC_000911.1_cds_WP_010871539.1_347	WP_010871539.1	1137	737	756	627	1128	1224	1517	791	753	788	678	743	876	133.361	139.083	127.714	217.55	215.006	257.074	131.763	137.8	143.729	127.154	141.671	150.33	458	453	420	760	0	0.9	-0.1	0.7	0.670488	2.57e-18	1	1.07646e-11	347	DegT/DnrJ/EryC1/StrS aminotransferase family	rfbE	2.6.1.102	DegT_DnrJ_EryC1	FALSE	SGL_RS03585	slr1615
lcl|NC_000911.1_cds_WP_010871540.1_348	WP_010871540.1	1026	958	915	800	1643	1694	2142	983	879	919	968	959	1122	196.619	190.929	184.824	359.405	337.505	411.709	185.724	182.449	190.121	205.908	207.399	218.39	557	613	541	1098	0.1	1	0	0.8	0.00656515	2.3e-28	1	1.72095e-17	348	ATP-grasp domain	-	6.3.5.5	-	FALSE	SGL_RS03590	slr1616
lcl|NC_000911.1_cds_WP_010871541.1_349	WP_010871541.1	1236	1219	1096	1102	1941	1946	2564	1350	1215	1233	1263	1272	1498	199.522	182.384	203.037	338.609	309.198	393.021	203.412	201.12	203.425	214.253	219.382	232.53	734	783	667	1249	0.1	0.9	-0.1	0.7	0.0329108	6.89e-18	0.961018	1.28037e-09	349	ADP-glyceromanno-heptose 6-epimerase activity	-	4.1.1.35,4.2.1.46,5.1.3.2,5.1.3.6	Epimerase	FALSE	SGL_RS03595	slr1617
lcl|NC_000911.1_cds_WP_223211329.1_350	WP_223211329.1	729	809	741	727	1509	1489	1832	865	688	844	978	950	1163	259.082	241.267	262.079	515.069	462.905	549.447	255.012	222.829	272.45	324.613	320.584	353.224	525	682	507	1060	0.4	1.1	-0.1	0.6	4.39e-07	2.92e-32	1	4.51678e-10	350	Methyltransferase domain	-	-	Methyltransf_23	FALSE	SGL_RS03600	slr1618
lcl|NC_000911.1_cds_WP_230401102.1_351	WP_230401102.1	576	477	443	461	936	1002	1128	475	427	446	561	535	606	214.755	202.777	233.632	449.145	437.924	475.602	196.867	194.422	202.402	261.773	253.808	258.748	324	413	339	738	0.3	1.1	0.1	0.8	5.23e-08	1.45e-38	0.743308	7.32818e-21	351	Cephalosporin hydroxylase	-	-	CmcI	FALSE	SGL_RS03605	slr1619
lcl|NC_000911.1_cds_WP_020861423.1_352	WP_020861423.1	207	55	29	21	79	77	109	42	17	32	51	46	54	478.481	256.502	205.65	732.513	650.279	888.053	336.361	149.57	280.612	459.843	421.684	445.529	143	246	174	423	0.8	1.3	0.3	0.8	0.0025437	1.07e-05	0.978999	0.000624785	352	-	-	-	-	FALSE	NA	NA
lcl|NC_000911.1_cds_WP_010871544.1_353	WP_010871544.1	348	138	138	136	301	325	290	111	121	142	162	160	207	157.202	159.826	174.392	365.453	359.393	309.377	116.401	139.398	163.051	191.263	192.056	223.63	132	189	151	325	0.5	1.1	0.2	0.8	0.000110153	8.48e-21	0.748045	1.29004e-09	353	Toxic component of a toxin-antitoxin (TA) module	-	-	PemK_toxin	FALSE	SGL_RS03615	slr1062
lcl|NC_000911.1_cds_WP_010871545.1_354	WP_010871545.1	2070	1358	1359	1245	2274	2183	2459	1428	1250	1462	1489	1400	1745	123.194	125.343	127.136	219.871	192.244	208.911	119.255	114.682	133.688	139.999	133.828	150.13	751	843	723	1256	0.2	0.8	-0.1	0.6	0.00815009	1.17e-20	1	1.51931e-08	354	Glycosyl transferase, family 2	-	-	Glycos_transf_1,Glycos_transf_2	FALSE	SGL_RS03620	slr1063
lcl|NC_000911.1_cds_WP_010871546.1_355	WP_010871546.1	1104	677	603	573	1031	1045	1253	669	650	656	779	839	887	126.971	114.981	120.97	206.092	190.257	220.079	115.504	123.289	124.015	151.423	165.809	157.769	390	497	369	658	0.3	0.8	-0.1	0.4	5.08e-08	5.77e-19	1	0.000876819	355	Glycosyl transferases group 1	-	-	Glyco_transf_4,Glycos_transf_1	FALSE	SGL_RS03625	slr1064
lcl|NC_000911.1_cds_WP_010871547.1_356	WP_010871547.1	1071	827	829	787	1521	1483	1785	885	874	890	1053	1073	1167	160.973	164.057	172.437	315.547	280.219	325.385	158.58	172.049	174.62	212.43	220.078	215.427	526	657	490	952	0.3	1	-0.1	0.5	2.07e-07	4.31e-27	1	2.14434e-07	356	glycosyl transferase	-	-	Glycos_transf_2	FALSE	SGL_RS03630	slr1065
lcl|NC_000911.1_cds_WP_010871548.1_357	WP_010871548.1	1206	708	666	619	1416	1404	1564	721	709	727	805	827	1061	119.335	114.13	117.445	254.382	229.726	246.879	111.873	120.858	123.517	140.627	146.882	169.602	419	525	391	852	0.3	1.1	-0.1	0.7	8.01e-06	1.21e-43	1	8.23457e-12	357	Glycosyl transferases group 1	-	-	Glycos_transf_1	FALSE	SGL_RS03635	slr1066
lcl|NC_000911.1_cds_WP_010871549.1_358	WP_010871549.1	1023	680	747	660	1215	1267	1416	790	698	697	952	990	1089	140.071	156.441	153.035	266.748	253.351	273.157	149.803	145.407	144.719	203.242	214.883	212.739	437	610	423	782	0.5	0.9	0	0.4	3.38e-15	6.7e-25	1	0.00227181	358	RmlD substrate binding domain	galE	5.1.3.2	Epimerase	FALSE	SGL_RS03640	slr1067
lcl|NC_000911.1_cds_WP_010871550.1_359	WP_010871550.1	357	149	148	136	251	213	271	166	156	170	180	212	234	160.064	161.644	164.458	287.388	222.124	272.639	164.162	169.483	184.082	200.41	239.978	238.399	168	217	153	253	0.4	0.7	-0.1	0.2	0.00031407	1.64e-07	0.965434	0.429286	359	NA	NA	NA	NA	FALSE	SGL_RS03645	slr1068
lcl|NC_000911.1_cds_WP_010871551.1_360	WP_010871551.1	414	93	103	111	148	169	173	128	110	117	119	122	147	73.4192	82.6713	98.6411	124.53	129.515	127.904	93.0234	87.8239	93.1039	97.3669	101.488	110.059	105	116	94	145	0.1	0.6	-0.2	0.3	0.167772	8.13e-05	0.991585	0.0996732	360	NA	NA	NA	NA	FALSE	SGL_RS03650	slr1069
lcl|NC_000911.1_cds_WP_010871552.1_361	WP_010871552.1	858	369	387	327	600	602	725	402	385	413	430	481	511	95.04	101.34	94.806	164.709	150.516	174.875	95.315	100.284	107.222	114.785	130.543	124.819	250	299	229	403	0.3	0.8	-0.1	0.4	0.000216133	1.54e-17	0.991585	0.000407032	361	Glycosyl transferase family 2	-	-	Glycos_transf_2	FALSE	SGL_RS03655	slr1070
lcl|NC_000911.1_cds_WP_010871553.1_362	WP_010871553.1	807	453	457	425	708	704	860	522	484	467	499	565	633	126.462	129.708	133.555	210.66	190.784	224.839	134.149	136.647	131.412	144.378	166.203	167.589	313	363	287	483	0.2	0.7	-0.1	0.4	0.000941953	5.46e-15	1	0.0013216	362	Nodulation protein S (NodS)	-	-	Methyltransf_23	FALSE	SGL_RS03660	slr1071
lcl|NC_000911.1_cds_WP_010871554.1_363	WP_010871554.1	963	791	708	670	1300	1263	1521	756	746	781	878	938	1002	175.731	159.917	167.554	307.824	272.385	316.455	154.614	167.612	174.895	202.164	219.585	211.116	463	575	445	830	0.3	0.9	-0.1	0.5	1.95e-06	1.19e-22	1	1.07974e-06	363	GDP-mannose 4,6 dehydratase	yefA	4.2.1.47	GDP_Man_Dehyd	FALSE	SGL_RS03665	slr1072
lcl|NC_000911.1_cds_WP_010871555.1_364	WP_010871555.1	1155	570	504	571	1041	978	1235	602	548	534	736	734	825	101.2	90.9763	114.117	196.99	168.56	205.346	98.3919	98.3968	95.5661	135.433	137.319	138.913	329	451	325	637	0.5	1	0	0.5	3.17e-14	1.31e-17	0.991585	2.49119e-05	364	PFAM Glycosyl transferase, group 1	-	-	Glyco_trans_1_4,Glyco_transf_4	FALSE	SGL_RS03670	slr1073
lcl|NC_000911.1_cds_WP_223211330.1_365	WP_223211330.1	1233	483	484	461	916	927	1124	571	450	507	594	625	697	79.2852	80.7757	85.1832	160.261	147.717	172.791	86.2852	74.7051	83.8896	101.058	108.107	108.507	295	372	279	575	0.3	1	-0.1	0.6	5.61e-07	4.58e-30	1	1.56036e-09	365	NA	NA	NA	NA	FALSE	SGL_RS03675	slr1074
lcl|NC_000911.1_cds_WP_010871248.1_366	WP_010871248.1	849	0.00976745	153.694	69.7569	4.61854	116.219	227.903	223.553	332.65	0.00981505	95.2379	36.5897	177.452	0.00255055	40.8038	20.5044	1.28542	29.4601	55.733	53.7388	87.8481	0.00258345	25.7751	10.0679	43.9453	116	65	47	73	-0.8	0.6	-1.3	0.2	0.253464	0.549781	0.357532	1	366	Transposase	-	-	DDE_3,HTH_Tnp_IS630	FALSE	NA	NA
lcl|NC_000911.1_cds_WP_010871557.1_367	WP_010871557.1	1146	647	690	653	874	961	1143	683	692	659	870	886	949	115.963	125.735	131.746	166.96	167.204	191.855	112.692	125.434	119.057	161.612	167.331	161.31	399	533	394	584	0.4	0.6	0	0.1	8.89e-11	1.67e-07	0.982825	0.868035	367	Glycosyltransferase Family 4	-	-	Glyco_transf_4,Glycos_transf_1	FALSE	SGL_RS03685	slr1076
lcl|NC_000911.1_cds_WP_010871558.1_368	WP_010871558.1	1161	724	790	719	941	968	1140	898	808	766	770	894	912	127.741	141.712	142.8	176.956	165.796	188.368	145.855	144.177	136.23	140.805	166.21	152.604	483	506	441	597	0.1	0.4	-0.1	0.2	0.137332	0.00013114	0.994229	0.209762	368	Glycosyl transferase 4-like domain	-	-	Glyco_transf_4,Glycos_transf_1	FALSE	SGL_RS03690	slr1077
lcl|NC_000911.1_cds_WP_041425907.1_369	WP_041425907.1	240	125	111	104	164	164	176	115	107	132	122	127	155	504.568	455.537	472.554	705.57	642.63	665.324	427.33	436.804	537.08	510.396	540.184	593.365	293	341	295	420	0.2	0.5	0	0.3	0.100423	0.00037674	1	0.133505	369	HicB_like antitoxin of bacterial toxin-antitoxin system	-	-	HicB_lk_antitox	FALSE	SGL_RS03695	ssr1765
lcl|NC_000911.1_cds_WP_010871560.1_370	WP_010871560.1	231	21	12	22	29	33	23	27	10	24	24	22	18	103.469	60.112	122.017	152.291	157.838	106.128	122.464	49.829	119.194	122.557	114.219	84.1089	59	64	57	84	0.1	0.5	0	0.4	0.795209	0.153946	1	0.495585	370	Periplasmic or secreted lipoprotein	-	-	HicA_toxin	FALSE	SGL_RS03700	ssr1766
lcl|NC_000911.1_cds_WP_010871561.1_371	WP_010871561.1	318	91	90	92	88	84	105	83	84	106	92	98	86	129.796	130.512	147.711	133.779	116.307	140.255	108.981	121.169	152.398	136.002	147.29	116.331	109	113	114	111	0	0	0.1	0	0.73274	0.57933	1	0.674356	371	RmlD substrate binding domain	galE	5.1.3.2	Epimerase	FALSE	SGL_RS03705	slr1078
lcl|NC_000911.1_cds_WP_010871562.1_372	WP_010871562.1	495	219.855	196.774	182.379	229.431	230.842	296.215	249.838	226.805	204.272	179.343	182.147	228.84	126.07	114.718	117.722	140.221	128.498	159.071	131.883	131.528	118.07	106.585	110.058	124.448	177	155	160	197	-0.2	0.3	-0.1	0.3	0.308962	0.0794827	0.957174	0.0530474	372	-	-	-	-	FALSE	NA	NA
lcl|NC_000911.1_cds_WP_041425768.1_373	WP_041425768.1	237	51	41	42	82	90	81	44	31	45	56	60	67	219.602	179.49	203.574	376.328	376.197	326.634	174.411	134.996	195.314	249.914	272.236	273.603	104	163	123	222	0.6	0.8	0.2	0.4	0.00105492	2.08e-05	0.927473	0.0730558	373	-	-	-	-	FALSE	NA	NA
lcl|NC_000911.1_cds_WP_010871563.1_374	WP_010871563.1	198	14	17	12	22	25	29	20	14	16	15	15	9	149.201	184.197	143.957	249.892	258.637	289.435	196.213	150.891	171.877	165.681	168.446	90.9632	95	77	87	146	-0.3	0.7	-0.1	0.9	0.584609	0.0362013	1	0.028443	374	conserved small protein	-	-	DUF2283	FALSE	SGL_RS03720	ssr1768
lcl|NC_000911.1_cds_WP_010871564.1_375	WP_010871564.1	633	395	428	383	451	477	530	470	398	406	434	378	480	154.48	170.181	168.61	187.992	181.093	194.116	169.211	157.417	160.05	175.915	155.774	178.032	293	300	283	337	0	0.2	-0.1	0.2	0.351594	0.105165	1	0.586337	375	Putative restriction endonuclease	-	-	Uma2	FALSE	SGL_RS03725	slr1081
lcl|NC_000911.1_cds_WP_010871565.1_376	WP_010871565.1	411	210.782	223.226	213.621	216.569	227.158	249.785	248.162	241.195	198.728	245.657	210.853	226.16	168.758	181.704	192.522	184.804	176.548	187.287	182.903	195.295	160.378	203.843	177.884	171.722	204	206	198	207	0	0.1	0	0	0.677632	0.855827	1	0.589527	376	-	-	-	-	FALSE	SGL_RS03730	slr1082
lcl|NC_000911.1_cds_WP_010871566.1_377	WP_010871566.1	546	97	157	131	118	152	132	125	122	132	145	138	133	47.4469	78.0775	72.1299	61.5183	72.175	60.4673	56.2861	60.3516	65.0826	73.5092	71.1284	61.6976	93	104	97	99	0.1	0	0.1	-0.1	0.175529	0.794612	1	0.393787	377	Putative restriction endonuclease	-	-	Uma2	FALSE	SGL_RS03735	slr1083
lcl|NC_000911.1_cds_WP_010871567.1_378	WP_010871567.1	441	110	111	125	129	148	174	125	133	110	144	115	170	77.1512	79.1523	98.6888	96.4331	100.767	114.29	80.7077	94.3397	77.7674	104.677	84.9916	113.078	103	122	100	127	0.2	0.3	0	0.1	0.0771658	0.118757	1	0.932066	378	PFAM Bacterial transferase hexapeptide (three repeats)	-	-	Hexapep,Hexapep_2	FALSE	SGL_RS03740	slr1084
lcl|NC_000911.1_cds_WP_010871568.1_379	WP_010871568.1	1275	509	591	501	879	921	1041	617	560	558	688	672	700	80.2917	94.7831	88.9608	147.784	141.033	153.785	89.597	89.3376	88.7243	112.481	111.699	104.72	334	398	311	547	0.3	0.8	-0.1	0.5	2.33e-05	3.73e-18	1	4.2705e-05	379	Glycosyl transferase 4-like domain	-	-	Glyco_trans_4_4,Glyco_transf_4,Glycos_transf_1	FALSE	SGL_RS03745	slr1085
lcl|NC_000911.1_cds_WP_223211331.1_380	WP_223211331.1	1137	497	499	459	664	761	895	551	505	503	617	613	641	89.9329	91.8023	93.4939	128.061	133.676	151.669	91.7845	92.416	91.7457	115.714	116.883	110.002	306	369	288	456	0.3	0.7	-0.1	0.3	7.82e-06	6.71e-11	1	0.0530474	380	Esterase-like activity of phytase	-	-	Phytase-like	FALSE	SGL_RS03750	slr1087
lcl|NC_000911.1_cds_WP_010871570.1_381	WP_010871570.1	1179	769	813	673	802	878	855	801	823	770	752	771	844	133.188	143.16	131.209	148.047	147.619	138.681	127.711	144.156	134.427	134.988	140.709	138.632	467	464	444	495	0	0.2	-0.1	0.1	0.57776	0.652263	1	1	381	FAD dependent oxidoreductase	-	-	DAO	FALSE	SGL_RS03755	sll1025
lcl|NC_000911.1_cds_WP_010871571.1_382	WP_010871571.1	282	306	268	270	281	318	321	330	310	360	247	257	257	625.749	557.191	621.514	612.451	631.267	614.745	621.224	641.112	742.056	523.496	553.784	498.416	501	389	441	463	-0.4	0.1	-0.2	0.2	0.00326073	1	0.743308	0.140372	382	Belongs to the UPF0367 family	-	-	-	TRUE	SGL_RS03760	ssl1972
lcl|NC_000911.1_cds_WP_228670066.1_383	WP_228670066.1	936	188	202	174	252	245	269	259	246	233	225	186	230	43.2968	47.2977	45.1082	61.8564	54.7736	58.0178	54.9102	57.2962	54.089	53.7054	45.1376	50.235	151	132	117	157	-0.2	0.4	-0.4	0.2	0.320442	0.00264007	0.0593793	0.256483	383	Bestrophin, RFP-TM, chloride channel	-	-	Bestrophin	FALSE	SGL_RS03765	sll1024
lcl|NC_000911.1_cds_WP_010871573.1_384	WP_010871573.1	1206	513	515	423	523	656	673	569	478	512	646	618	738	86.4676	88.2538	80.2572	93.9559	107.336	106.234	88.2883	81.4811	86.9883	112.851	109.762	117.97	303	390	284	360	0.4	0.3	-0.1	-0.1	6.5e-09	0.0091964	1	0.0206962	384	ATP-grasp domain	sucC	6.2.1.5	ATP-grasp_2,Ligase_CoA	FALSE	SGL_RS03770	sll1023
lcl|NC_000911.1_cds_WP_010871574.1_385	WP_010871574.1	729	931	924	718	2045	2409	2311	957	859	938	2157	2258	2447	298.153	300.851	258.834	698.022	748.917	693.107	282.135	278.212	302.794	715.941	761.976	743.197	603	1514	572	1484	1.3	1.4	-0.1	0	7.66e-94	2.58e-64	1	0.160751	385	Integral membrane protein TerC family	terC	-	TerC	FALSE	SGL_RS03775	sll1022
lcl|NC_000911.1_cds_WP_010871575.1_386	WP_010871575.1	2022	856	928	788	824	879	1000	1093	905	879	859	726	863	79.6989	87.845	82.5872	81.7697	79.4465	87.1946	93.6815	85.2158	82.4941	82.8914	71.2268	76.2026	523	446	470	492	-0.2	0.1	-0.2	0.1	0.124737	0.557517	0.957174	0.836362	386	Flotillin	-	-	Band_7,Flot	FALSE	SGL_RS03780	sll1021
lcl|NC_000911.1_cds_WP_223211332.1_387	WP_223211332.1	822	224	276	214	296	315	371	254	272	241	260	249	284	61.0275	76.4499	65.6295	85.9519	83.3096	94.659	63.7039	74.9444	66.1835	73.4156	71.4833	73.3797	162	169	153	208	0.1	0.4	-0.1	0.3	0.289879	0.00205327	1	0.0644909	387	Glycosyl transferase family 2	-	-	Glycos_transf_2	FALSE	SGL_RS03785	sll1020
lcl|NC_000911.1_cds_WP_010871577.1_388	WP_010871577.1	1107	407	361	304	321	326	383	469	425	403	310	354	405	76.0806	68.6084	63.9678	63.9545	59.1568	67.0485	80.7063	80.3455	75.9346	60.0591	69.7286	71.7984	256	212	213	203	-0.3	-0.1	-0.3	-0.1	0.028022	0.0804753	0.402936	0.192521	388	An essential GTPase which binds GTP, GDP and possibly (p)ppGpp with moderate affinity, with high nucleotide exchange rates and a fairly low GTP hydrolysis rate. Plays a role in control of the cell cycle, stress response, ribosome biogenesis and in those bacteria that undergo differentiation, in morphogenesis control	obg	-	GTP1_OBG,MMR_HSR1	FALSE	SGL_RS03790	slr1090
lcl|NC_000911.1_cds_WP_010871578.1_389	WP_010871578.1	174	23	25	19	28	29	42	32	24	23	22	22	20	390.514	431.558	363.137	506.703	477.985	667.835	500.166	412.11	393.634	387.141	393.604	322.047	231	194	209	292	-0.2	0.5	-0.1	0.6	0.583974	0.142054	1	0.139354	389	PFAM Chlorophyll A-B binding protein	hli3	-	Chloroa_b-bind	FALSE	NA	NA
lcl|NC_000911.1_cds_WP_010871579.1_390	WP_010871579.1	774	280	252	202	255	327	359	306	243	267	264	305	292	82.6524	75.629	67.1208	80.2277	93.7028	99.2437	83.1523	72.5432	79.4445	80.768	94.8692	81.7449	175	186	160	202	0.1	0.3	-0.1	0.1	0.178604	0.0499616	1	0.987798	390	Thiolesterase that catalyzes the hydrolysis of S-D- lactoyl-glutathione to form glutathione and D-lactic acid	gloB	3.1.2.6	HAGH_C,Lactamase_B	FALSE	SGL_RS03800	sll1019
lcl|NC_000911.1_cds_WP_010871580.1_391	WP_010871580.1	1326	300	263	254	341	362	399	280	289	256	354	293	316	45.1817	40.2706	43.0609	54.7372	52.9246	56.2763	38.8199	44.0182	38.863	55.2564	46.4983	45.1345	158	185	158	211	0.2	0.4	0	0.2	0.00981537	0.000900452	0.96583	0.579086	391	TIGRFAM dihydroorotase, multifunctional complex type	pyrC	3.5.2.3	Amidohydro_1	FALSE	SGL_RS03805	sll1018
lcl|NC_000911.1_cds_WP_010871581.1_392	WP_010871581.1	1329	188	184	159	211	241	285	228	237	229	200	221	223	28.2387	28.0993	26.8839	33.7797	35.1408	40.0906	31.5266	36.0021	34.6719	31.1354	34.979	31.7667	133	124	102	141	-0.1	0.5	-0.4	0.2	0.874367	0.00172004	0.109072	0.594261	392	Ammonium Transporter Family	-	-	Ammonium_transp	FALSE	SGL_RS03810	sll1017
lcl|NC_000911.1_cds_WP_010871582.1_393	WP_010871582.1	1143	343	365	309	466	505	553	366	360	359	379	361	439	61.6719	66.7232	62.5403	89.303	88.1439	93.1171	60.5801	65.462	65.0643	70.6269	68.3957	74.858	213	232	201	299	0.1	0.6	-0.1	0.4	0.0309121	1.04e-08	1	0.0033106	393	His Kinase A (phosphoacceptor) domain	-	-	HATPase_c,HisKA,Response_reg	FALSE	SGL_RS03815	slr1400
lcl|NC_000911.1_cds_WP_010871583.1_394	WP_010871583.1	876	278	323	297	357	410	410	362	336	320	321	286	325	69.6982	82.3322	83.8187	95.3963	99.7856	96.2657	83.5488	85.194	80.8689	83.4102	75.5563	77.2753	211	195	189	245	-0.1	0.4	-0.2	0.3	0.703543	0.00846484	0.941363	0.0287467	394	Universal stress protein family	-	-	Usp	FALSE	SGL_RS03820	slr0670
lcl|NC_000911.1_cds_WP_010871584.1_395	WP_010871584.1	5640	816.637	813.434	715.462	970.846	1068.76	1195.62	932.51	852.157	916.301	906.854	803.262	938.024	25.4751	25.7988	25.1236	32.2793	32.3648	34.9293	26.7791	26.8843	28.8124	29.3198	26.4041	27.7512	464	455	404	556	0	0.5	-0.2	0.3	0.676294	6.61e-06	0.724444	0.0627007	395	pilus organization	-	-	5_nucleotid_C,Big_5,Calx-beta,Exo_endo_phos,HemolysinCabind,LTD,SdiA-regulated,VPEP	FALSE	SGL_RS03825	sll0656
lcl|NC_000911.1_cds_WP_010871585.1_396	WP_010871585.1	4230	713.363	683.566	533.538	734.154	647.244	764.381	729.49	691.843	702.699	618.146	564.738	638.976	30.0374	29.2633	25.2886	32.9478	26.4562	30.1421	28.2766	29.4614	29.8247	26.9762	25.0569	25.5163	369	317	336	373	-0.2	0.1	-0.1	0.2	0.0964519	0.807001	1	0.271252	396	5'-nucleotidase, C-terminal domain	-	-	5_nucleotid_C,CHRD,DUF4114,DUF4214,Exo_endo_phos,Phytase-like,VPEP,W_rich_C	FALSE	SGL_RS03830	sll0654
lcl|NC_000911.1_cds_WP_255345277.1_397	WP_255345277.1	126	0	0	0	0	0	0	0	0	0	0	0	0	0	0	0	0	0	0	0	0	0	0	0	0	0	0	0	0	0	0	0	0	1	1	1	1	397	NA	NA	NA	NA	FALSE	NA	NA
lcl|NC_000911.1_cds_WP_010871586.1_398	WP_010871586.1	534	136	131	144	179	196	168	172	125	131	195	179	187	68.9064	67.4811	82.128	96.663	96.4015	79.7151	80.224	64.0507	66.9032	102.398	95.5656	89.8551	107	141	105	136	0.4	0.4	0	-0.1	0.000295554	0.0595455	1	0.34406	398	Catalyzes the synthesis of activated sulfate	cysC	2.7.1.25	APS_kinase	FALSE	SGL_RS03840	slr0676
lcl|NC_000911.1_cds_WP_010871587.1_399	WP_010871587.1	684	448	510	390	610	609	640	520	417	459	492	462	577	156.784	181.461	153.637	227.531	206.894	209.756	167.526	147.589	161.917	178.454	170.37	191.505	312	345	307	417	0.1	0.4	0	0.3	0.0222406	0.00010905	1	0.0711082	399	MotA/TolQ/ExbB proton channel family	exbB	-	MotA_ExbB	FALSE	SGL_RS03845	slr0677
lcl|NC_000911.1_cds_WP_010871588.1_400	WP_010871588.1	810	484	534	439	499	648	636	496	465	443	488	487	532	134.453	150.819	137.277	147.744	174.746	165.46	126.841	130.638	124.046	140.502	142.555	140.157	298	322	313	378	0.1	0.3	0.1	0.2	0.0310856	0.0872755	0.606034	0.221237	400	Biopolymer transport protein ExbD/TolR	exbD	-	ExbD	FALSE	SGL_RS03850	slr0678
lcl|NC_000911.1_cds_WP_010871589.1_401	WP_010871589.1	1341	676	657	635	714	678	778	814	700	672	680	635	676	100.472	99.2785	106.238	113.106	97.8219	108.29	111.373	105.218	100.675	104.748	99.4491	95.2854	417	382	379	415	-0.1	0.1	-0.1	0.1	0.635751	0.935674	0.984823	0.944652	401	Specifically methylates the cytosine at position 967 (m5C967) of 16S rRNA	sun	2.1.1.176	Methyltr_RsmB-F,Methyltr_RsmF_N,NusB	FALSE	SGL_RS03855	slr0679
lcl|NC_000911.1_cds_WP_010871590.1_402	WP_010871590.1	423	283	250	203	200	250	246	308	247	260	283	267	252	214.439	192.596	173.15	161.523	183.893	174.567	214.844	189.281	198.585	222.25	213.185	181.092	236	236	219	203	0	-0.1	-0.1	-0.2	0.691873	0.0784192	1	0.0112397	402	PFAM Tellurite resistance protein TerB	-	-	TerB	FALSE	NA	NA
lcl|NC_000911.1_cds_WP_020861429.1_403	WP_020861429.1	1104	606	490	377	393	448	458	660	627	500	523	533	537	113.655	93.4336	79.5914	78.559	81.5647	80.4439	113.95	118.926	94.524	101.661	105.335	95.515	352	316	293	257	-0.2	-0.2	-0.3	-0.3	0.500179	0.0114931	0.724444	4.2994e-06	403	Sodium/calcium exchanger protein	ecm27	-	Na_Ca_ex	FALSE	SGL_RS03865	slr0681
lcl|NC_000911.1_cds_WP_010871592.1_404	WP_010871592.1	1230	250	269	194	218	287	269	287	262	273	218	201	249	41.1573	45.0246	35.9515	38.2516	45.8665	41.4734	43.4954	43.6215	45.3027	37.1964	34.8683	38.8764	159	130	139	150	-0.3	0.1	-0.2	0.2	0.0244246	1	0.903138	0.463241	404	Catalyzes the sequential NAD-dependent oxidations of L- histidinol to L-histidinaldehyde and then to L-histidine	hisD	1.1.1.23	Histidinol_dh	FALSE	SGL_RS03870	slr0682
lcl|NC_000911.1_cds_WP_223211245.1_405	WP_223211245.1	579	153.19	121.838	113.343	263.867	147.833	168.44	65.7519	9.35983	182.695	141.368	120.299	40.5651	68.4244	55.3292	56.9882	125.618	64.1003	70.4592	27.0362	4.22808	82.2554	65.4441	56.6205	17.1836	62	74	95	140	0.2	0.6	0.6	0.9	0.707852	0.0514388	0.878285	0.0631083	405	Transposase	-	-	DDE_3,HTH_Tnp_IS630	FALSE	NA	NA
lcl|NC_000911.1_cds_WP_010871593.1_406	WP_010871593.1	360	0	6.81876	7.59194	0	0	7.91756	13.3749	0	8.10958	0	7.58343	0	0	7.30862	9.0095	0	0	7.81703	12.9804	0	8.61773	0	8.42429	0	7	3	5	3	-1.2	-0.8	-0.4	0	0.202558	0.30783	1	1	406	PFAM Transposase, Synechocystis PCC 6803	-	-	HTH_Tnp_IS630	FALSE	NA	NA
lcl|NC_000911.1_cds_WP_020861430.1_407	WP_020861430.1	708	441	394	340	350	429	406	477	438	435	398	453	498	147.057	133.578	127.625	124.395	138.871	126.79	146.427	147.712	146.215	137.552	159.175	157.492	298	301	264	263	0	0	-0.2	-0.2	0.492737	0.279702	0.82293	0.00381461	407	Transcriptional regulatory protein, C terminal	-	-	Response_reg,Trans_reg_C	FALSE	SGL_RS03885	sll0649
lcl|NC_000911.1_cds_WP_010871595.1_408	WP_010871595.1	1077	924	940	787	783	852	825	976	949	923	881	848	930	178.625	184.752	171.259	161.331	159.889	149.36	173.69	185.537	179.857	176.516	172.741	170.504	565	530	531	488	-0.1	-0.1	-0.1	-0.1	0.875075	0.00325286	1	0.0173391	408	Glycosyl transferase family 4	lim	2.7.8.33,2.7.8.35	Glycos_transf_4	FALSE	SGL_RS03890	sll0648
lcl|NC_000911.1_cds_WP_010871596.1_409	WP_010871596.1	771	296	231	203	318	327	332	257	293	231	279	336	356	87.8337	69.6902	67.8068	100.573	94.1942	92.261	70.2033	87.9286	69.0934	85.8047	105.06	100.184	168	210	159	211	0.3	0.4	-0.1	0	0.00106898	0.00884965	1	0.493357	409	Beta-lactamase superfamily domain	-	-	Lactamase_B,Lactamase_B_2	FALSE	SGL_RS03895	sll0647
lcl|NC_000911.1_cds_WP_010871597.1_410	WP_010871597.1	2271	542	558	483	572	598	624	630	586	585	596	515	672	44.3992	46.473	44.538	49.9411	47.5537	47.8708	47.5085	48.5474	48.3044	50.6011	44.454	52.2066	324	322	286	323	0	0.2	-0.2	0	0.600967	0.550962	0.833386	0.424549	410	CHASE2	cya2	4.6.1.1	CHASE2,Guanylate_cyc	FALSE	SGL_RS03900	sll0646
lcl|NC_000911.1_cds_WP_010871598.1_411	WP_010871598.1	768	348	366	303	428	501	463	365	329	335	415	418	447	103.808	111	101.743	136.077	145.077	129.344	100.231	99.2526	100.729	128.304	131.389	126.456	222	278	222	300	0.3	0.4	0	0.1	4.11e-07	0.000190114	0.941363	0.963956	411	Domain of Unknown Function (DUF928)	-	-	DUF928	FALSE	SGL_RS03905	sll0645
lcl|NC_000911.1_cds_WP_010871599.1_412	WP_010871599.1	996	181	195	160	239	223	237	225	179	179	148	161	210	38.5466	42.2213	38.3562	54.249	46.1019	47.2679	44.1108	38.5526	38.4251	32.6668	36.1294	42.4138	117	105	109	141	-0.2	0.4	-0.1	0.4	0.583877	0.0263435	1	0.0141107	412	Steryl acetyl hydrolase	-	3.1.1.83	Abhydrolase_3	FALSE	SGL_RS03910	sll0644
lcl|NC_000911.1_cds_WP_010871600.1_413	WP_010871600.1	360	97	105	86	70	109	93	99	104	81	90	89	81	102.261	112.543	102.058	78.6546	111.551	91.8192	96.0793	110.883	86.0755	98.3376	98.8684	80.9851	96	90	101	92	-0.1	-0.1	0.1	0	0.916517	0.269151	0.991585	0.917036	413	Domain of unknown function (DUF4870)	-	-	DUF4870	FALSE	SGL_RS03915	slr0686
lcl|NC_000911.1_cds_WP_010871601.1_414	WP_010871601.1	621	189	209	168	248	274	274	221	207	215	173	166	228	76.0177	85.4653	76.0624	106.314	106.982	103.208	81.8277	84.2008	87.1659	72.1168	70.354	86.9697	149	133	134	185	-0.2	0.5	-0.2	0.5	0.439979	0.000236059	0.941363	0.000735447	414	Facilitates the functional incorporation of the urease nickel metallocenter. This process requires GTP hydrolysis, probably effectuated by UreG	ureG	-	cobW	FALSE	SGL_RS03920	sll0643
lcl|NC_000911.1_cds_WP_010871602.1_415	WP_010871602.1	1446	256	262	228	264	311	302	282	267	268	219	238	249	34.8449	36.2569	34.9335	38.2992	41.0929	38.4961	35.3348	36.7539	36.7696	30.8945	34.1353	32.1424	154	134	142	166	-0.2	0.2	-0.1	0.3	0.211038	0.313912	1	0.0609013	415	diguanylate cyclase	-	-	EAL,GAF,GAF_2,GGDEF,Response_reg	FALSE	SGL_RS03925	slr0687
lcl|NC_000911.1_cds_WP_010871603.1_416	WP_010871603.1	1530	385	348	333	288	359	370	446	430	410	323	329	361	49.0962	45.1187	47.8013	39.1441	44.4415	44.1875	52.3573	55.456	52.7019	42.6901	44.2091	43.6591	241	191	201	191	-0.3	-0.1	-0.3	0	0.0010376	0.039763	0.35533	0.403771	416	-	-	-	-	TRUE	SGL_RS03930	sll0641
lcl|NC_000911.1_cds_WP_010871604.1_417	WP_010871604.1	1839	406	435	378	383	404	413	460	432	393	379	421	412	42.0192	45.7721	44.0374	42.2481	40.5892	40.0297	43.8263	45.2166	40.9986	40.6535	45.9126	40.4389	236	223	225	220	-0.1	0	-0.1	0	1	0.101562	1	0.302081	417	Sodium:sulfate symporter transmembrane region	citT	-	CitMHS,Na_sulph_symp,TrkA_C	FALSE	SGL_RS03935	sll0640
lcl|NC_000911.1_cds_WP_010871605.1_418	WP_010871605.1	1032	318	347	284	282	345	356	389	343	359	342	348	321	64.7959	71.8853	65.1398	61.2429	68.2412	67.9331	72.9668	70.6818	73.7344	72.2244	74.7184	62.0306	218	203	192	197	-0.1	0	-0.2	0	0.882433	0.490495	0.833386	0.224872	418	Polysaccharide pyruvyl transferase	-	-	PS_pyruv_trans	FALSE	SGL_RS03940	slr0688
lcl|NC_000911.1_cds_WP_010871606.1_419	WP_010871606.1	204	178	180	162	196	215	229	149	135	188	158	148	172	1659.23	1705.88	1699.84	1947.28	1945.5	1999.09	1278.58	1272.66	1766.44	1526.44	1453.7	1520.53	798	830	931	1089	0.1	0.2	0.2	0.4	0.669875	0.114725	0.728045	0.00588576	419	Protein of unknown function (DUF2949)	-	-	DUF2949	FALSE	SGL_RS03945	ssr1155
lcl|NC_000911.1_cds_WP_010871607.1_420	WP_010871607.1	1197	2486	2472	2246	1492	1683	1718	2978	2665	2486	2004	1992	2308	422.801	427.439	429.984	270.452	277.86	273.633	466.246	458.379	426.178	353.24	356.987	372.264	1580	1231	1414	952	-0.4	-0.6	-0.2	-0.4	3.17e-05	1.08e-27	0.852186	9.28959e-11	420	Homocysteine biosynthesis enzyme, sulfur-incorporation	-	-	HcyBio	TRUE	SGL_RS03950	slr0689
lcl|NC_000911.1_cds_WP_010871608.1_421	WP_010871608.1	1254	950	923	755	849	1055	912	1032	950	933	848	860	981	152.84	150.975	136.731	145.582	164.768	137.41	152.844	154.572	151.304	141.399	145.794	149.68	562	521	511	544	-0.1	0.1	-0.1	0.1	0.697619	0.873231	0.959337	0.822703	421	PFAM DHH family	-	-	DHH	FALSE	SGL_RS03955	sll0639
lcl|NC_000911.1_cds_WP_010871609.1_422	WP_010871609.1	1377	218	257	228	292	307	321	311	271	230	289	291	326	31.4106	37.6482	36.9797	44.8425	42.9404	43.3148	41.2511	39.4896	33.4043	43.1574	44.1816	44.547	154	173	135	175	0.2	0.4	-0.2	0	0.0221801	0.0115485	0.941363	0.500867	422	CHAT domain	-	-	CHAT	FALSE	SGL_RS03960	sll0638
lcl|NC_000911.1_cds_WP_010871610.1_423	WP_010871610.1	1770	1075	1050	902	1552	1649	1784	1109	1034	1062	1272	1301	1520	116.144	115.337	109.699	178.718	172.949	180.507	110.3	112.98	115.656	142.434	148.113	155.745	591	757	561	920	0.4	0.7	-0.1	0.3	1.28e-09	1.17e-18	1	0.0316767	423	Putative single-stranded nucleic acids-binding domain	ycf45	-	AAA,AAA_30,R3H	FALSE	SGL_RS03965	slr0692
lcl|NC_000911.1_cds_WP_010871611.1_424	WP_010871611.1	1032	240	221	188	161	172	161	246	199	233	208	183	234	48.9025	45.7829	43.1207	34.9649	34.0217	30.7225	46.1435	41.0078	47.8554	43.926	39.2916	45.2186	136	126	131	99	-0.1	-0.4	0	-0.3	0.822624	1.66e-06	1	0.000264127	424	Condenses 4-methyl-5-(beta-hydroxyethyl)thiazole monophosphate (THZ-P) and 2-methyl-4-amino-5-hydroxymethyl pyrimidine pyrophosphate (HMP-PP) to form thiamine monophosphate (TMP)	thiE	2.5.1.3	TMP-TENI	FALSE	SGL_RS03970	sll0635
lcl|NC_000911.1_cds_WP_010871612.1_425	WP_010871612.1	864	271	278	217	287	388	295	275	250	247	305	318	355	69.1692	72.1405	62.3464	78.075	96.1353	70.5142	64.6147	64.5322	63.5471	80.6829	85.5262	85.9315	161	205	162	202	0.3	0.3	0	0	8.11e-07	0.099736	0.961018	0.464765	425	BtpA family	btpA	-	BtpA	FALSE	SGL_RS03975	sll0634
lcl|NC_000911.1_cds_WP_010871613.1_426	WP_010871613.1	522	293	275	196	250	305	296	314	238	275	291	323	322	153.968	146.922	115.938	140.02	155.586	145.668	151.896	126.483	145.663	158.487	178.852	160.472	209	239	197	215	0.2	0.1	-0.1	-0.1	0.0148026	0.849782	1	0.0238259	426	-	-	-	-	FALSE	SGL_RS03985	slr0695
lcl|NC_000911.1_cds_WP_010871614.1_427	WP_010871614.1	888	414	448	372	444	529	540	447	441	423	494	477	541	101.987	112.206	103.157	116.578	126.505	124.581	101.37	109.87	105.037	126.128	123.821	126.393	271	315	259	313	0.2	0.3	-0.1	0	0.000504713	0.0555671	1	0.307564	427	ATPase activity	-	-	-	FALSE	SGL_RS03990	slr1590
lcl|NC_000911.1_cds_WP_010871615.1_428	WP_010871615.1	1149	76	84	91	103	92	113	99	97	85	81	86	71	13.5786	15.2585	18.3017	19.614	15.9565	18.9074	16.2829	17.527	15.3079	14.9991	16.1908	12.0304	55	47	50	60	-0.2	0.3	-0.1	0.4	0.47793	0.418105	1	0.228404	428	Pyridine nucleotide-disulphide oxidoreductase	selD	2.7.9.3	AIRS,AIRS_C,Pyr_redox_2	FALSE	SGL_RS03995	slr1591
lcl|NC_000911.1_cds_WP_020861436.1_429	WP_020861436.1	954	104	96	85	74	73	99	135	112	130	69	68	95	23.3804	21.9422	21.5102	17.7311	15.9312	20.8432	27.9388	25.4642	29.4589	16.077	16.1085	20.2545	77	47	59	50	-0.7	-0.2	-0.4	0.1	4.57e-05	0.0446513	0.35533	1	429	S4 RNA-binding domain	-	5.4.99.23	PseudoU_synth_2	TRUE	SGL_RS04000	slr1592
lcl|NC_000911.1_cds_WP_010871617.1_430	WP_010871617.1	912	433	426	354	1364	1422	1704	364	438	438	613	582	828	103.077	103.104	94.8609	346.08	328.611	379.889	79.7687	105.449	105.101	151.243	145.991	186.933	255	418	252	924	0.7	1.9	0	1.1	1.25e-10	1.29e-106	1	1.02781e-26	430	Putative diguanylate phosphodiesterase	-	-	EAL,GGDEF,Response_reg	FALSE	SGL_RS04005	slr1593
lcl|NC_000911.1_cds_WP_010871618.1_431	WP_010871618.1	1188	400	377	385	1265	1295	1595	391	409	428	601	656	790	68.6482	65.7811	74.3769	231.391	215.748	256.354	61.7733	70.9881	74.0403	106.901	118.632	128.581	239	400	228	810	0.7	1.8	-0.1	1	2.92e-19	3.28e-88	1	7.84449e-24	431	cheY-homologous receiver domain	-	-	Response_reg	FALSE	SGL_RS04010	slr1594
lcl|NC_000911.1_cds_WP_010871619.1_432	WP_010871619.1	1233	147	131	110	173	183	266	167	149	123	131	164	157	24.1303	21.8628	20.3257	30.2676	29.1611	40.8919	25.2358	24.7357	20.3519	22.2871	28.3672	24.4413	85	88	76	120	0	0.7	-0.2	0.5	0.493178	0.000373804	1	0.0447396	432	Sodium/hydrogen exchanger family	nhaS4	-	Na_H_Exchanger,Usp	FALSE	SGL_RS04015	slr1595
lcl|NC_000911.1_cds_WP_020861439.1_433	WP_020861439.1	2082	481	445	428	438	441	590	605	468	531	407	385	500	43.3571	40.7817	43.4277	42.08	38.5888	49.8056	50.2025	42.6633	48.2464	38.0231	36.5682	42.743	291	235	247	267	-0.3	0.1	-0.2	0.2	0.0170493	0.960556	0.653879	0.607955	433	DNA helicase	-	-	-	FALSE	SGL_RS04020	sll1516
lcl|NC_000911.1_cds_WP_010871621.1_434	WP_010871621.1	1323	367	356	309	529	498	583	348	360	300	310	358	376	55.4198	54.6562	52.5249	85.1415	73.0022	82.4477	48.3764	54.9787	45.6642	48.5175	56.9653	53.8477	193	201	199	308	0.1	0.6	0	0.6	0.276006	2.46e-09	0.821177	8.09165e-08	434	Involved in light-induced Na( )-dependent proton extrusion. Also seems to be involved in CO(2) transport	pcxA	-	CemA	FALSE	SGL_RS04025	slr1596
lcl|NC_000911.1_cds_WP_010871622.1_435	WP_010871622.1	450	13115	12472	11025	9401	7577	10910	12544	14151	11758	5513	5776	6187	8868.7	8574.69	8392.25	6775.67	4973.89	6909.19	7808.77	9677.69	8014.57	3863.82	4115.73	3967.82	10659	4904	10408	7758	-1.1	-0.4	0	0.7	5.86e-38	3.16e-06	1	1.11581e-06	435	Domain of unknown function (DUF4278)	-	-	DUF4278	TRUE	SGL_RS04030	sll1515
lcl|NC_000911.1_cds_WP_010871623.1_436	WP_010871623.1	897	128	135	98	160	151	189	140	150	141	155	152	159	31.1257	33.376	26.8253	41.4683	35.6446	43.041	31.3396	36.8888	34.5608	39.0642	38.9477	36.668	89	97	75	103	0.1	0.5	-0.2	0.1	0.190773	0.013199	0.875855	1	436	AAA domain	-	-	AAA_31	FALSE	SGL_RS04035	slr1597
lcl|NC_000911.1_cds_WP_010871624.1_437	WP_010871624.1	441	5928	6098	5639	6967	8635	8674	7057	7749	6670	8915	9187	8884	4157.75	4348.38	4452.05	5208.14	5879.22	5697.45	4556.44	5496.53	4715.53	6480.51	6789.72	5909.34	6041	7694	5104	6843	0.3	0.4	-0.2	-0.2	5.42e-06	6.36e-06	0.267236	0.00437237	437	Hsp20/alpha crystallin family	hspA	-	HSP20	FALSE	SGL_RS04040	sll1514
lcl|NC_000911.1_cds_WP_041425770.1_438	WP_041425770.1	204	12	7	5	2	1	1	7	3	6	3	1	4	111.858	66.3399	52.4643	19.8702	9.04885	8.72966	60.0675	28.2814	56.3758	28.9831	9.82233	35.3612	27	14	42	7	-0.9	-2.5	0.6	-0.9	0.284165	0.000537834	0.878285	0.578117	438	NA	NA	NA	NA	FALSE	NA	NA
lcl|NC_000911.1_cds_WP_010871625.1_439	WP_010871625.1	1005	1204	1248	1078	1357	1559	1527	1366	1202	1104	1292	1227	1348	253.546	267.199	255.539	304.577	318.701	301.148	264.811	255.993	234.344	281.988	272.272	269.216	738	782	718	895	0.1	0.3	0	0.2	0.0665766	0.00467876	1	0.347476	439	Required during biogenesis of c-type cytochromes (cytochrome c6 and cytochrome f) at the step of heme attachment	ccsA	-	Cytochrom_C_asm	FALSE	SGL_RS04050	sll1513
lcl|NC_000911.1_cds_WP_010871626.1_440	WP_010871626.1	408	120	133	122	168	164	192	175	140	131	158	123	187	97.4541	109.815	111.529	145.417	129.292	146.026	130.831	114.985	107.237	132.988	105.257	144.026	133	142	116	157	0.1	0.4	-0.2	0.2	0.429108	0.00552855	0.924339	0.794259	440	HxlR-like helix-turn-helix	-	-	HxlR	FALSE	SGL_RS04055	sll1512
lcl|NC_000911.1_cds_WP_010871627.1_441	WP_010871627.1	870	431	439	395	704	680	688	494	445	433	379	403	525	109.023	112.901	112.473	189.803	166.978	162.983	115.034	113.84	110.404	99.3619	107.418	125.945	285	273	267	432	-0.1	0.7	-0.1	0.7	1	2.4e-12	1	3.00888e-08	441	Catalyzes the radical-mediated insertion of two sulfur atoms into the C-6 and C-8 positions of the octanoyl moiety bound to the lipoyl domains of lipoate-dependent enzymes, thereby converting the octanoylated domains into lipoylated derivatives	lipA1	2.8.1.8	LIAS_N,Radical_SAM	FALSE	SGL_RS04060	slr1598
lcl|NC_000911.1_cds_WP_010871628.1_442	WP_010871628.1	618	113	89	94	91	123	143	126	113	102	71	88	95	45.7751	36.6549	42.8635	39.2897	48.3686	54.2498	46.9869	46.2938	41.6492	29.809	37.5632	36.4968	79	60	70	83	-0.4	0.2	-0.2	0.5	0.0310813	0.492005	0.981799	0.0514946	442	Bacterial transferase hexapeptide (six repeats)	-	-	Hexapep	FALSE	SGL_RS04065	sll1511
lcl|NC_000911.1_cds_WP_010871629.1_443	WP_010871629.1	741	85	88	80	92	99	110	110	79	93	73	62	101	26.6186	28.0181	28.201	30.7072	30.096	32.2604	31.7113	25.0199	29.3565	23.6934	20.4591	29.9963	61	52	56	66	-0.2	0.2	-0.1	0.3	0.428772	0.48689	1	0.23871	443	Fatty acid hydroxylase superfamily	-	-	FA_hydroxylase	FALSE	SGL_RS04070	sll1510
lcl|NC_000911.1_cds_WP_010871630.1_444	WP_010871630.1	330	59	56	50	51	69	88	57	64	44	58	57	60	76.4445	73.7688	72.9243	70.4289	86.7862	106.779	67.9867	83.8624	57.4648	77.8861	77.821	73.7269	62	67	65	79	0.1	0.3	0.1	0.2	0.523398	0.407917	1	0.694907	444	Protein of unknown function (DUF565)	ycf20	-	DUF565	FALSE	SGL_RS04075	sll1509
lcl|NC_000911.1_cds_WP_158299068.1_445	WP_158299068.1	159	2	1	0	0	1	1	1	0	0	0	1	0	42.8819	21.7989	0	0	20.8138	20.0796	19.7378	0	0	0	22.5929	0	3	4	11	7	0.1	-0.6	1.5	0.7	1	1	1	1	445	NA	NA	NA	NA	FALSE	NA	NA
lcl|NC_000911.1_cds_WP_048908407.1_446	WP_048908407.1	744	379	424	360	285	352	352	422	404	349	385	404	499	118.034	134.253	126.206	94.602	106.419	102.665	120.986	127.246	109.559	124.27	132.58	147.384	255	282	257	215	0.1	-0.3	0	-0.4	0.0343866	6.94e-05	0.953911	8.72939e-07	446	Phospholipid methyltransferase	-	-	NnrU	FALSE	SGL_RS04080	slr1599
lcl|NC_000911.1_cds_WP_010871632.1_447	WP_010871632.1	450	279	274	221	172	231	228	300	279	261	278	294	313	188.667	188.379	168.226	123.967	151.639	144.39	186.753	190.805	177.905	194.838	209.492	200.732	233	248	220	175	0.1	-0.3	-0.1	-0.5	0.121185	7.39e-05	1	8.12687e-09	447	YlqD protein	-	-	YlqD	FALSE	SGL_RS04085	slr1600
lcl|NC_000911.1_cds_WP_010871633.1_448	WP_010871633.1	96	0	0	0	0	0	0	0	0	0	0	0	0	0	0	0	0	0	0	0	0	0	0	0	0	0	0	0	0	0	0	0	0	1	1	1	1	448	NA	NA	NA	NA	FALSE	SGL_RS04090	smr0005
lcl|NC_000911.1_cds_WP_010871634.1_449	WP_010871634.1	378	343	381	367	175	148	211	382	324	344	235	220	178	325.242	367.306	391.73	176.863	136.233	187.372	333.45	310.707	328.796	230.95	219.818	160.071	337	207	363	172	-0.7	-1.1	0.1	-0.3	3.32e-07	7.84e-23	0.693501	0.0517644	449	-	-	-	-	TRUE	SGL_RS04095	slr1601
lcl|NC_000911.1_cds_WP_010871635.1_450	WP_010871635.1	831	217	178	185	154	168	175	239	214	208	166	150	202	58.2784	48.6025	55.9278	44.0814	43.7991	44.0146	59.0883	58.124	56.3076	46.2055	42.449	51.4494	139	110	124	105	-0.3	-0.2	-0.2	-0.1	0.0167819	0.0030199	0.959337	0.274481	450	Catalyzes the hydrolysis of UDP-3-O-myristoyl-N- acetylglucosamine to form UDP-3-O-myristoylglucosamine and acetate, the committed step in lipid A biosynthesis	lpxC	3.5.1.108	LpxC	FALSE	SGL_RS04100	sll1508
lcl|NC_000911.1_cds_WP_041425771.1_451	WP_041425771.1	531	382	349	315	319	360	391	360	382	348	384	377	381	195.295	181.402	181.278	173.822	178.664	187.204	169.428	197.508	179.334	203.468	203.094	184.728	273	289	267	268	0.1	0	0	-0.1	0.175529	0.350058	1	0.0540681	451	Alpha/beta hydrolase of unknown function (DUF1400)	-	-	DUF1400	FALSE	SGL_RS04105	sll1507
lcl|NC_000911.1_cds_WP_010871637.1_452	WP_010871637.1	1323	1358	1417	1205	1557	1641	1683	1571	1570	1360	1435	1430	1705	205.068	217.55	204.83	250.596	240.555	238.009	218.389	239.768	207.011	224.589	227.543	244.176	861	878	768	935	0	0.3	-0.2	0.1	0.3089	0.0210401	0.903138	1	452	Heparinase II/III-like protein	-	-	-	FALSE	SGL_RS04110	slr1603
lcl|NC_000911.1_cds_WP_010871638.1_453	WP_010871638.1	1851	11457.5	10470.9	10254	14361.3	14660.4	15404.8	11772.5	10712	10943.5	10528.5	10408.1	13680	1177.19	1093.78	1185.92	1572.66	1462.21	1482.25	1113.47	1113.06	1133.36	1121.14	1126.82	1332.97	6131	6366	5940	8157	0.1	0.5	0	0.4	0.16898	1.44e-06	1	0.00459835	453	Acts as a processive, ATP-dependent zinc metallopeptidase for both cytoplasmic and membrane proteins. Plays a role in the quality control of integral membrane proteins	ftsH2	-	AAA,FtsH_ext,Peptidase_M41	FALSE	SGL_RS04115	slr1604
lcl|NC_000911.1_cds_454	454	537	15.6373	21.1106	11.2433	6.49144	20.5137	18.0036	15.7726	15.6349	20.3111	12.9187	12.2729	16.0427	7.85255	10.778	6.35553	3.47437	10	8.46679	7.29132	7.94028	10.281	6.72367	6.49415	7.64025	13	10	12	11	-0.3	-0.1	-0.1	0.1	0.644125	0.641312	1	1	454	NA	NA	NA	NA	FALSE	NA	NA
lcl|NC_000911.1_cds_WP_010871640.1_455	WP_010871640.1	252	11	8	15	24	20	30	6	16	13	15	10	19	35.0586	25.9228	53.8147	81.5266	61.8784	89.5434	17.6039	51.5721	41.7638	49.5485	33.5838	57.4296	24	31	25	51	0.3	1	0	0.7	0.464411	0.00620854	1	0.117572	455	COGs COG1487 nucleic acid-binding protein contains PIN domain	-	-	PIN	FALSE	SGL_RS04125	ssl2923
lcl|NC_000911.1_cds_WP_010871641.1_456	WP_010871641.1	228	26	15	15	41	51	50	25	17	25	18	16	30	137.343	80.559	89.1932	230.836	261.523	247.351	121.57	90.8185	133.115	98.5468	89.0595	150.291	69	67	61	147	0	1.3	-0.2	1.1	1	7.6e-06	1	0.000102151	456	Virulence associated protein B	vapB	-	MazE_antitoxin	FALSE	SGL_RS04130	ssl2922
lcl|NC_000911.1_cds_WP_020861443.1_457	WP_020861443.1	282	22	16	23	25	26	27	23	12	24	19	21	20	44.9885	33.2651	52.9437	54.4886	51.613	51.7075	43.2974	24.8172	49.4704	40.2689	45.2508	38.7873	29	31	32	39	0.1	0.3	0.1	0.3	0.864761	0.54494	1	0.518078	457	TIGRFAM addiction module toxin, RelE StbE family	-	-	YafQ_toxin	FALSE	NA	NA
lcl|NC_000911.1_cds_WP_010871642.1_458	WP_010871642.1	219	17	6	7	16	13	12	4	6	10	5	10	13	111.241	39.9168	51.5609	111.589	82.5782	73.5371	24.0952	39.7063	65.9583	33.9096	68.9513	80.6749	25	35	39	51	0.5	0.4	0.6	0.5	0.497803	0.566145	0.853141	0.434294	458	-	-	-	-	FALSE	SGL_RS04140	ssl2920
lcl|NC_000911.1_cds_WP_010871643.1_459	WP_010871643.1	336	46	40	36	120	99	119	53	68	63	70	65	104	56.9905	50.3843	50.206	158.457	119.066	138.071	60.4472	85.2014	78.6757	89.8836	84.8567	122.196	68	89	47	126	0.4	1.4	-0.5	0.5	0.0681904	2.94e-13	0.302286	0.0527322	459	Protein of unknown function DUF86	-	-	-	FALSE	SGL_RS04145	sll1505
lcl|NC_000911.1_cds_WP_010871644.1_460	WP_010871644.1	309	77	68	84	116	116	122	84	69	65	94	114	115	118.813	106.677	145.902	190.773	173.755	176.296	119.318	107.675	101.098	150.327	185.356	168.287	91	138	100	149	0.6	0.6	0.1	0.1	4.84e-05	0.00260943	0.941363	0.968446	460	Nucleotidyltransferase domain	-	-	NTP_transf_2	FALSE	SGL_RS04150	sll1504
lcl|NC_000911.1_cds_WP_010871645.1_461	WP_010871645.1	1527	746	672	663	1138	1097	1064	838	746	733	695	752	949	95.3468	87.3227	95.3869	155.023	136.107	127.356	98.5976	96.4271	94.4336	92.064	101.278	115.031	434	451	393	620	0.1	0.7	-0.1	0.5	0.233751	1.75e-09	0.961018	0.000770727	461	Reverse transcriptase (RNA-dependent DNA polymerase)	-	-	RVT_1	FALSE	SGL_RS04155	sll1503
lcl|NC_000911.1_cds_WP_010871646.1_462	WP_010871646.1	4653	4196	3763	3240	3174	3461	3464	4588	4167	3825	3585	3479	3761	159.901	145.794	138.985	128.917	128.034	123.624	160.951	160.595	146.927	141.593	139.7	135.925	2175	1874	1941	1747	-0.2	-0.2	-0.2	-0.1	0.081254	0.000295977	0.924339	0.0108778	462	GXGXG motif	gltB	1.4.7.1	GATase_2,GXGXG,Glu_syn_central,Glu_synthase	FALSE	SGL_RS04160	sll1502
lcl|NC_000911.1_cds_463	463	658	232	263	223	246	313	295	280	263	232	228	265	266	85.7908	98.8778	92.8251	96.9559	112.358	102.161	95.316	98.3561	86.476	87.3826	103.259	93.2856	176	174	166	194	0	0.2	-0.1	0.2	0.746475	0.306052	1	0.722003	463	NA	NA	NA	NA	FALSE	NA	NA
lcl|NC_000911.1_cds_WP_010871649.1_464	WP_010871649.1	1239	1122	1189	909	809	969	932	1124	1167	1031	865	838	952	183.115	197.29	166.995	140.724	153.519	142.449	168.87	192.618	169.608	146.314	144.113	147.35	642	515	628	524	-0.3	-0.3	0	0	0.00288407	5.49e-06	1	0.486025	464	Glucose / Sorbosone dehydrogenase	-	-	GSDH	TRUE	SGL_RS04175	slr1608
lcl|NC_000911.1_cds_WP_010871650.1_465	WP_010871650.1	1449	139	141	140	157	128	172	166	154	156	139	127	154	18.8743	19.4655	21.3989	22.7217	16.8722	21.8723	20.75	21.148	21.3518	19.5618	18.1713	19.8315	90	80	80	86	-0.2	0.1	-0.2	0.1	0.497029	1	0.988699	0.988183	465	Catalyzes the ATP-dependent amidation of the two carboxylate groups at positions a and c of cobyrinate, using either L-glutamine or ammonia as the nitrogen source	cbiA	6.3.5.11,6.3.5.9	AAA_26,CbiA,GATase_3	FALSE	SGL_RS04180	sll1501
lcl|NC_000911.1_cds_WP_010871651.1_466	WP_010871651.1	1110	98	81	85	86	110	99	92	85	78	88	98	104	18.2588	15.3434	17.8268	17.0778	19.8951	17.274	15.7794	16.0162	14.6486	16.9929	19.2398	18.3764	50	57	53	58	0.2	0.1	0.1	0	0.125905	0.933595	0.94922	0.770959	466	Belongs to the UPF0284 family	cobT	-	DBI_PRT	FALSE	SGL_RS04185	sll1500
lcl|NC_000911.1_cds_WP_014407070.1_467	WP_014407070.1	1911	624	639	534	438	543	547	651	593	616	600	507	596	61.8652	64.4099	59.5951	46.2831	52.2599	50.7878	59.4152	59.4579	61.5598	61.6525	52.9661	56.0387	340	312	330	280	-0.1	-0.2	0	-0.2	0.685416	4.23e-06	1	0.0102176	467	AMP-binding enzyme	fadD	6.2.1.3	AMP-binding	FALSE	SGL_RS04190	slr1609
lcl|NC_000911.1_cds_WP_010871653.1_468	WP_010871653.1	1167	292	281	278	288	296	278	291	279	247	258	281	279	51.2003	50.0941	54.871	53.8231	50.3836	45.6505	46.9719	49.4752	43.6558	46.8865	51.9188	46.3954	160	161	168	169	0	0	0.1	0.1	0.51847	0.358569	0.678803	0.910459	468	Domain of unknown function (DUF4388)	-	-	DUF4388,Response_reg	FALSE	SGL_RS04195	slr1041
lcl|NC_000911.1_cds_WP_014407071.1_469	WP_014407071.1	366	303	297	306	297	308	299	319	298	282	341	335	300	307.958	306.899	350.089	321.73	303.883	284.597	298.466	306.308	288.904	359.204	358.775	289.168	299	331	312	302	0.1	0	0.1	-0.1	0.0906915	0.241054	0.924339	0.0983878	469	cheY-homologous receiver domain	-	-	Response_reg	FALSE	SGL_RS04200	slr1042
lcl|NC_000911.1_cds_WP_010871655.1_470	WP_010871655.1	564	262	246	240	235	274	246	237	246	233	283	248	234	121.835	116.305	125.63	116.473	123.689	107.132	101.456	115.691	109.215	136.394	121.521	103.197	174	188	185	184	0.1	0	0.1	0	0.213496	0.328931	0.709463	0.429286	470	Two component signalling adaptor domain	cheW	-	CheW	FALSE	SGL_RS04205	slr1043
lcl|NC_000911.1_cds_WP_010871656.1_471	WP_010871656.1	2610	1751	1859	1584	1818	2328	2149	2014	1687	1754	1742	1674	1864	123.269	133.057	125.525	136.411	159.096	141.682	130.522	120.109	124.467	127.102	124.18	124.45	972	943	929	1122	0	0.3	-0.1	0.3	0.762958	0.0779919	1	0.145023	471	Methyl-accepting chemotaxis-like domains (chemotaxis sensory transducer).	ctr1	-	HAMP,MCPsignal,TPR_19	FALSE	SGL_RS04210	slr1044
lcl|NC_000911.1_cds_WP_010871657.1_472	WP_010871657.1	792	360	356	288	293	371	390	374	337	308	361	371	399	103.042	103.598	92.7921	89.385	103.084	104.541	98.5457	97.5514	88.8621	107.092	111.896	108.309	217	243	217	225	0.2	0.1	0	-0.1	0.00858792	0.6367	0.965434	0.0484413	472	Permease MlaE	ycf63	-	MlaE	FALSE	SGL_RS04215	slr1045
lcl|NC_000911.1_cds_WP_041425909.1_473	WP_041425909.1	258	79	84	74	75	76	69	75	79	86	83	80	109	226.843	245.227	239.187	229.534	211.846	185.549	198.251	229.413	248.916	247.01	242.056	296.828	153	176	158	141	0.2	-0.2	0	-0.3	0.20953	0.230751	1	0.0422917	473	Part of the twin-arginine translocation (Tat) system that transports large folded proteins containing a characteristic twin-arginine motif in their signal peptide across membranes. TatA could form the protein-conducting channel of the Tat system	tatA	-	MttA_Hcf106	FALSE	SGL_RS04220	slr1046
lcl|NC_000911.1_cds_WP_010871659.1_474	WP_010871659.1	1395	343	296	318	456	501	488	378	352	358	362	364	382	48.6775	42.7087	50.8007	68.974	69.0207	64.8582	49.3834	50.5208	51.2121	53.2452	54.4332	51.4136	207	211	183	275	0	0.6	-0.2	0.4	0.283958	2.97e-07	0.941363	0.00322234	474	GAF domain	-	-	GAF,GGDEF	FALSE	SGL_RS04225	slr1047
lcl|NC_000911.1_cds_WP_158299069.1_475	WP_158299069.1	168	0	0	0	0	0	0	0	0	0	1	0	0	0	0	0	0	0	0	0	0	0	19.4149	0	0	0	3	0	0	2.1	0	0	-2.1	1	1	1	1	475	NA	NA	NA	NA	FALSE	NA	NA
lcl|NC_000911.1_cds_WP_010871660.1_476	WP_010871660.1	3021	512	500	455	684	713	798	542	547	557	501	535	605	30.7949	30.5752	30.8055	43.8481	41.6299	44.9492	30.0098	33.2728	33.769	31.2308	33.9071	34.5099	291	290	260	388	0	0.6	-0.2	0.4	0.53074	9.13e-10	0.941363	0.000183844	476	Putative exonuclease SbcCD, C subunit	sbcC	-	AAA_15,AAA_23,Rad50_zn_hook,SbcCD_C	FALSE	SGL_RS04230	slr1048
lcl|NC_000911.1_cds_WP_020861451.1_477	WP_020861451.1	789	141	126	139	133	176	172	151	113	130	146	141	147	40.5632	36.8531	45.0128	40.7804	49.1511	46.3396	39.9895	32.8764	37.6974	43.5315	42.7426	40.1062	84	93	88	103	0.1	0.2	0.1	0.1	0.134642	0.494705	0.941363	0.895086	477	DnaJ molecular chaperone homology domain	-	-	DnaJ,Pentapeptide	FALSE	SGL_RS04235	sll1011
lcl|NC_000911.1_cds_WP_010871662.1_478	WP_010871662.1	174	56	44	37	35	40	33	47	60	59	45	46	56	950.817	759.543	707.162	633.379	659.29	524.728	734.619	1030.28	1009.76	791.88	822.991	901.732	490	444	426	321	-0.1	-0.4	-0.2	-0.5	0.767021	0.0701498	0.961018	0.0291148	478	Ribosomal L32p protein family	rpmF	-	Ribosomal_L32p	FALSE	SGL_RS04240	ssr1736
lcl|NC_000911.1_cds_WP_010871663.1_479	WP_010871663.1	1434	447	412	437	377	461	444	468	480	559	511	542	620	61.4336	57.5687	67.6064	55.2238	61.5045	57.1468	59.2106	66.7164	77.44	72.7875	78.4921	80.811	285	318	247	243	0.2	0	-0.2	-0.4	0.0474768	0.144537	0.924339	1.47828e-08	479	C-terminal four TMM region of protein-O-mannosyltransferase	-	2.4.1.109	PMT,PMT_4TMC	FALSE	SGL_RS04245	slr1050
lcl|NC_000911.1_cds_WP_014407072.1_480	WP_014407072.1	777	118	122	145	89	126	125	126	104	117	118	114	119	34.6513	36.424	47.9307	27.8557	35.9183	34.3762	34.0615	30.8862	34.6321	35.9135	35.2753	33.1409	74	76	84	73	0	-0.2	0.2	-0.1	0.606955	0.0718337	0.724444	0.417134	480	Enoyl-(Acyl carrier protein) reductase	fabI	1.3.1.10,1.3.1.9	adh_short_C2	FALSE	SGL_RS04250	slr1051
lcl|NC_000911.1_cds_WP_010871665.1_481	WP_010871665.1	513	76	75	46	53	59	75	76	71	64	70	72	75	41.0818	41.218	27.9899	30.535	30.9596	37.9671	37.8185	38.8139	34.8715	39.2167	41.0106	38.4483	54	56	51	48	0.1	-0.1	-0.1	-0.2	0.609079	0.43662	1	0.122158	481	SPTR Alr1246 protein	-	-	DUF3153,TPR_19	FALSE	SGL_RS04255	slr1052
lcl|NC_000911.1_cds_WP_010871666.1_482	WP_010871666.1	804	179	196	160	177	240	250	188	152	157	211	214	239	50.2184	55.9058	50.5287	52.9261	65.3625	65.6842	48.5538	43.1267	44.3981	61.3522	63.2633	63.5899	106	142	115	142	0.4	0.3	0.1	0	1.34e-06	0.138589	0.642314	0.494399	482	Protein of unknown function (DUF2993)	-	-	DUF2993	FALSE	SGL_RS04260	slr1053
lcl|NC_000911.1_cds_WP_010871667.1_483	WP_010871667.1	1776	2422	2287	1713	694	844	801	2806	2324	2309	1215	1079	1054	260.68	250.259	207.539	79.6122	88.1827	80.7378	278.02	252.966	250.503	135.534	122.372	107.586	1370	619	1190	431	-1.1	-1.5	-0.2	-0.5	4.79e-32	2.03e-70	0.803638	1.28037e-09	483	Haemolysin-type calcium-binding repeat (2 copies)	frpC	-	HemolysinCabind	TRUE	SGL_RS04265	sll1009
lcl|NC_000911.1_cds_WP_010871668.1_484	WP_010871668.1	3996	4036	3732	3345	3654	4236	4044	4444	3794	3517	3734	3830	4141	180.416	169.612	168.317	174.092	183.818	169.296	182.875	171.52	158.472	172.996	180.406	175.554	2045	2039	1939	2077	0	0.1	-0.1	0	0.410157	0.831367	1	0.428602	484	Domain of unknown function (DUF3479)	chlH	6.6.1.1	CobN-Mg_chel,DUF3479	FALSE	SGL_RS04275	slr1055
lcl|NC_000911.1_cds_WP_010871669.1_485	WP_010871669.1	2019	506	408	381	392	392	419	480	452	458	300	381	423	47.1894	38.6852	39.997	38.9643	35.4885	36.5948	41.2088	42.631	43.0541	28.997	37.441	37.4123	253	201	237	219	-0.3	-0.1	-0.1	0.1	0.0116039	0.0260654	1	0.931875	485	it is required for DNA replication and normal SOS inducibility. RecF binds preferentially to single-stranded, linear DNA. It also seems to bind ATP	-	-	-	FALSE	SGL_RS04280	slr1056
lcl|NC_000911.1_cds_WP_041425910.1_486	WP_041425910.1	1080	127	143	143	116	130	122	158	126	125	133	131	129	24.4677	28.0102	31.0123	23.8196	24.3131	22.012	28.0222	24.5501	24.2747	26.557	26.5943	23.57	81	78	83	73	0	-0.2	0	-0.1	0.95026	0.0403716	0.965434	0.209543	486	-	-	-	DUF2157	FALSE	SGL_RS04285	sll1006
lcl|NC_000911.1_cds_WP_010871671.1_487	WP_010871671.1	810	61	59	59	42	42	48	75	51	65	47	58	55	16.9455	16.6635	18.4495	12.4354	11.3261	12.4875	19.1796	14.3281	18.2009	13.5319	16.9778	14.49	40	34	39	28	-0.2	-0.4	-0.1	-0.3	0.509647	0.00585637	1	0.120588	487	MazG nucleotide pyrophosphohydrolase domain	mazG	3.6.1.66	MazG	FALSE	SGL_RS04290	sll1005
lcl|NC_000911.1_cds_WP_010871672.1_488	WP_010871672.1	1185	200	179	169	121	131	138	185	170	202	138	164	155	34.4285	31.3279	32.7479	22.2004	21.8911	22.2474	29.3167	29.5958	35.0506	24.621	29.7482	25.3047	108	89	108	76	-0.3	-0.5	0	-0.2	0.169679	4.7e-08	1	0.0201868	488	Glycosyl transferase family group 2	-	2.4.1.83	Glyco_tranf_2_3,Glycos_transf_2	FALSE	SGL_RS04295	sll1004
lcl|NC_000911.1_cds_WP_010871673.1_489	WP_010871673.1	1986	240	230	212	174	165	195	274	257	263	216	233	249	22.7956	22.2105	22.6665	17.6148	15.2136	17.3455	23.9578	24.6869	25.1798	21.2634	23.3198	22.4296	145	128	125	97	-0.2	-0.4	-0.2	-0.4	0.32075	3.48e-06	0.803638	7.80431e-06	489	PAS fold	-	2.7.13.3	GAF,HATPase_c,HisKA,PAS_3,PAS_4,PAS_8,PAS_9,Response_reg	FALSE	SGL_RS04300	sll1003
lcl|NC_000911.1_cds_WP_010871674.1_490	WP_010871674.1	159	0	0	0	0	0	0	0	0	0	0	0	0	0	0	0	0	0	0	0	0	0	0	0	0	0	0	0	0	0	0	0	0	1	1	1	1	490	double-stranded DNA endodeoxyribonuclease activity	-	-	DUF4351	FALSE	NA	NA
lcl|NC_000911.1_cds_491	491	469	25.0208	17.1906	30.3885	13	32.6946	21.4611	24.6942	16.6091	27.786	16.2797	24.8027	24.2884	15.7291	10.9871	21.504	8.71027	19.9519	12.6347	14.2906	10.5594	17.6069	10.6069	16.4297	14.4804	19	18	20	18	-0.1	-0.1	0.1	0	1	0.595014	1	0.944214	491	NA	NA	NA	NA	FALSE	NA	NA
lcl|NC_000911.1_cds_WP_010871677.1_492	WP_010871677.1	1371	180	170	149	214	202	227	204	183	187	193	189	196	26.0681	25.0309	24.2903	33.0322	28.3986	30.7875	27.1971	26.8029	27.2982	28.9689	28.8422	26.9199	109	110	96	123	0	0.4	-0.2	0.1	0.524557	0.0353113	0.927473	0.819424	492	MlaD protein	ycf22	-	MlaD	FALSE	SGL_RS04310	sll1002
lcl|NC_000911.1_cds_WP_010871678.1_493	WP_010871678.1	783	173	136	148	207	201	227	170	144	139	177	185	249	50.2804	40.1867	48.4197	64.1223	56.7095	61.7859	45.4838	42.3261	40.7214	53.3167	56.6568	68.6329	97	132	99	136	0.4	0.5	0	0	6.8e-05	0.00494492	0.961018	0.860855	493	ATPases associated with a variety of cellular activities	mkl	-	ABC_tran	FALSE	SGL_RS04315	sll1001
lcl|NC_000911.1_cds_WP_041425911.1_494	WP_041425911.1	273	78	69	67	103	95	94	97	72	74	72	79	100	178.885	160.886	172.966	251.769	211.5	201.891	204.789	166.995	171.067	171.139	190.912	217.5	131	138	121	160	0.1	0.4	-0.1	0.2	0.601355	0.0715877	1	0.632647	494	Endonuclease that specifically degrades the RNA of RNA- DNA hybrids	rnhA	3.1.26.4	RNase_H	FALSE	SGL_RS04320	ssl1918
lcl|NC_000911.1_cds_WP_223211333.1_495	WP_223211333.1	5214	2562	2520	2083	2731	2951	3282	2701	2515	2320	2490	2730	2641	86.7109	86.7132	79.3582	98.5151	96.9552	104.026	84.1539	86.0846	79.1476	87.3437	97.361	84.7702	1298	1355	1236	1544	0.1	0.3	-0.1	0.2	0.10652	0.00627609	1	0.469394	495	haemagglutination activity domain	-	-	CHAT,Haemagg_act,P_proprotein	FALSE	SGL_RS04325	slr1753
lcl|NC_000911.1_cds_WP_014407073.1_496	WP_014407073.1	954	200	210	172	242	310	286	234	186	181	243	256	238	44.9623	47.9986	43.5266	57.9856	67.6531	60.2137	48.4272	42.2887	41.0159	56.619	60.6438	50.743	122	151	120	171	0.3	0.5	0	0.2	0.00111598	0.000139405	1	0.661283	496	NAD-dependent glycerol-3-phosphate dehydrogenase C-terminus	gpsA	1.1.1.94	NAD_Gly3P_dh_C,NAD_Gly3P_dh_N	FALSE	SGL_RS04330	slr1755
lcl|NC_000911.1_cds_WP_010871682.1_497	WP_010871682.1	519	72	96	79	76	84	73	109	93	85	74	72	92	38.1898	51.7699	47.1683	42.9651	43.2516	36.2618	53.2227	49.8875	45.4453	40.6804	40.2417	46.279	73	61	64	59	-0.3	-0.1	-0.2	0	0.3099	0.311332	0.991585	0.617024	497	Acetyltransferase (GNAT) domain	-	2.3.1.183	Acetyltransf_1,Acetyltransf_4	FALSE	SGL_RS04335	sll1647
lcl|NC_000911.1_cds_WP_010871683.1_498	WP_010871683.1	1422	940	836	761	295	403	363	1008	861	917	956	948	928	130.457	117.96	118.886	43.6363	54.2939	47.1798	128.782	120.847	128.281	137.51	138.636	122.143	527	538	484	201	0	-1.3	-0.1	-1.4	0.285175	8.55e-59	1	1.52601e-56	498	Glutamine synthetase, catalytic domain	glnA	6.3.1.2	Gln-synt_C,Gln-synt_N	FALSE	SGL_RS04340	slr1756
lcl|NC_000911.1_cds_WP_223211334.1_499	WP_223211334.1	4362	228	271	215	372	396	398	229	263	227	291	287	305	9.29595	11.2336	9.86746	16.1655	15.6733	15.1968	8.59507	10.8445	9.3291	12.2967	12.3302	11.7934	125	153	124	202	0.3	0.7	0	0.4	0.000406253	3.38e-10	0.994229	0.00277996	499	CHASE	-	-	CHASE,GAF,HATPase_c,HisKA,Hpt,PAS_3,PAS_9,Response_reg	FALSE	SGL_RS04345	slr1759
lcl|NC_000911.1_cds_WP_010871685.1_500	WP_010871685.1	948	133	166	158	124	168	101	168	162	151	168	183	155	30.1394	38.2457	40.304	29.9497	36.9573	21.4346	35.0468	37.1272	34.4918	39.4576	43.6981	33.3116	98	104	94	80	0.1	-0.2	-0.1	-0.4	0.342675	0.102711	1	0.0279296	500	diguanylate cyclase	-	-	GGDEF,Response_reg	FALSE	SGL_RS04350	slr1760
lcl|NC_000911.1_cds_WP_010871686.1_501	WP_010871686.1	606	381	385	366	165	184	182	441	374	372	318	311	352	158.89	163.238	171.815	73.3401	74.4897	71.0809	169.303	157.738	156.376	137.447	136.666	139.218	278	232	271	125	-0.3	-1.1	0	-0.9	0.0246068	3.2e-43	1	5.39865e-27	501	FKBP-type peptidyl-prolyl cis-trans isomerase	ytfC	5.2.1.8	FKBP_C	FALSE	SGL_RS04355	slr1761
lcl|NC_000911.1_cds_WP_010871687.1_502	WP_010871687.1	567	235	202	191	208	240	232	208	230	242	222	233	261	108.389	94.7239	99.1651	102.251	107.457	100.211	88.3153	107.285	112.509	106.123	113.24	114.166	165	175	155	165	0.1	0.1	-0.1	-0.1	0.272919	0.983706	1	0.121405	502	5-formyltetrahydrofolate cyclo-ligase family	-	6.3.3.2	5-FTHF_cyc-lig	FALSE	SGL_RS04360	sll1643
lcl|NC_000911.1_cds_WP_020861455.1_503	WP_020861455.1	753	87	93	92	40	73	67	92	101	87	110	84	94	26.6548	28.9687	31.7286	13.0618	21.7113	19.2239	25.9477	31.2946	26.8677	34.929	27.1183	27.3127	61	63	60	39	0.1	-0.6	0	-0.7	0.624582	0.000190464	1	0.000422193	503	HAD-hyrolase-like	-	3.1.3.18	HAD_2	FALSE	SGL_RS04365	slr1762
lcl|NC_000911.1_cds_WP_010871689.1_504	WP_010871689.1	1203	260	254	231	196	225	228	231	226	246	230	246	296	43.9547	43.6572	43.9594	35.3162	36.9251	36.0975	35.95	38.6396	41.9201	40.2993	43.8223	47.4574	137	151	146	126	0.1	-0.2	0.1	-0.3	0.0719921	0.000615598	0.615308	0.00106055	504	Putative zinc binding domain	-	-	Methyltransf_13,Methyltransf_14,Methyltransf_23	FALSE	SGL_RS04370	slr1763
lcl|NC_000911.1_cds_WP_010871690.1_505	WP_010871690.1	492	17	29	24	17	22	24	20	16	24	26	20	31	9.84797	17.0799	15.6501	10.4962	12.3717	13.0203	10.6655	9.37369	14.0141	15.6102	12.2083	17.031	16	20	19	16	0.4	-0.2	0.2	-0.3	0.208368	0.460439	0.941363	0.307564	505	-	-	-	DUF1822,NB-ARC	FALSE	SGL_RS04375	sll1642
lcl|NC_000911.1_cds_WP_010871691.1_506	WP_010871691.1	540	101	101	83	59	70	73	122	109	107	64	75	75	50.2727	51.112	46.5047	31.3004	33.8233	34.0287	55.9018	54.8694	53.6846	33.0163	39.3369	35.404	84	54	72	50	-0.6	-0.5	-0.2	-0.1	0.000121637	6.1e-05	0.924339	0.403771	506	TerD domain	-	-	TerD	TRUE	SGL_RS04380	slr1764
lcl|NC_000911.1_cds_WP_010871692.1_507	WP_010871692.1	1404	500	524	439	462	508	612	546	489	551	441	432	515	70.4285	75.0412	69.6067	69.3596	69.4623	80.7311	70.7988	69.6595	78.2321	64.3805	64.1195	68.7964	301	264	280	300	-0.2	0.1	-0.1	0.2	0.231557	0.926256	1	0.513421	507	Pyridoxal-dependent decarboxylase conserved domain	gad	4.1.1.15	Pyridoxal_deC	FALSE	SGL_RS04385	sll1641
lcl|NC_000911.1_cds_WP_010871693.1_508	WP_010871693.1	225	26	16	13	26	24	23	17	20	22	16	12	17	147.409	92.2276	82.9663	157.112	132.09	122.121	88.7268	114.676	125.727	94.0174	71.6902	91.4071	65	50	63	81	-0.4	0.4	0	0.7	0.45691	0.450711	1	0.125816	508	Protein of unknown function (DUF433)	-	-	DUF433	FALSE	SGL_RS04390	ssr2962
lcl|NC_000911.1_cds_WP_010871694.1_509	WP_010871694.1	339	87	66	52	124	114	126	66	78	64	81	65	91	105.477	81.3527	70.9657	160.231	134.168	143.06	73.6608	95.6368	78.2118	101.779	83.0384	104.631	76	88	77	134	0.2	0.8	0	0.6	0.253433	4.13e-05	1	0.0027171	509	protein conserved in bacteria	-	-	-	FALSE	SGL_RS04395	slr1767
lcl|NC_000911.1_cds_WP_010871695.1_510	WP_010871695.1	966	140	160	111	94	87	99	170	150	139	136	131	149	30.9812	35.9982	27.6504	22.171	18.6895	20.5171	34.6317	33.5702	31.0056	31.1922	30.5471	31.2706	93	85	84	57	-0.1	-0.6	-0.1	-0.6	0.724524	7.54e-06	1	1.06933e-06	510	Carbon-nitrogen hydrolase	-	-	CN_hydrolase	FALSE	SGL_RS04400	sll1640
lcl|NC_000911.1_cds_WP_014407074.1_511	WP_014407074.1	813	275	218	202	128	142	125	260	213	209	192	181	214	76.0203	61.2694	62.8574	37.7132	38.1059	32.3607	66.1646	59.5483	58.2369	55.0093	52.7234	56.1037	144	125	149	84	-0.2	-0.8	0	-0.6	0.261613	3.15e-14	0.929469	3.05293e-08	511	Required for maturation of urease via the functional incorporation of the urease nickel metallocenter	ureD	-	UreD	FALSE	SGL_RS04405	sll1639
lcl|NC_000911.1_cds_WP_010871697.1_512	WP_010871697.1	450	430	436	401	170	243	226	439	400	443	270	224	278	290.777	299.756	305.242	122.526	159.516	143.124	273.282	273.555	301.961	189.231	159.613	178.286	355	217	360	177	-0.7	-1	0	-0.3	1.26e-12	7.01e-32	0.947249	0.00340251	512	TIGRFAM Photosystem II protein PsbQ	psbQ	-	PsbQ	TRUE	SGL_RS04410	sll1638
lcl|NC_000911.1_cds_WP_010871698.1_513	WP_010871698.1	897	399	364	290	453	544	581	383	406	366	396	353	367	97.0248	89.9916	79.3809	117.407	128.415	132.311	85.7361	99.8456	89.7111	99.8028	90.4509	84.6363	238	232	220	326	0	0.6	-0.1	0.5	0.880965	5.07e-07	1	0.000128672	513	prohibitin homologues	-	-	Band_7	FALSE	SGL_RS04415	slr1768
lcl|NC_000911.1_cds_WP_010871699.1_514	WP_010871699.1	573	111	101	102	87	115	105	115	102	109	88	105	119	50.3752	46.6021	52.1077	42.0823	50.6639	44.6266	48.0448	46.8152	49.8627	41.3918	50.2124	51.2178	78	76	77	74	0	-0.1	0	0	1	0.339104	1	0.569867	514	Bacterial transferase hexapeptide (six repeats)	-	-	Hexapep	FALSE	SGL_RS04420	sll1636
lcl|NC_000911.1_cds_WP_010871700.1_515	WP_010871700.1	336	772	743	636	621	785	807	774	633	665	658	615	713	956.449	935.888	886.972	820.017	944.108	936.331	882.757	793.125	830.465	844.906	802.875	837.751	763	745	822	819	0	0	0.1	0.1	0.918585	0.357759	0.547562	0.751349	515	-	-	-	-	FALSE	SGL_RS04425	slr1770
lcl|NC_000911.1_cds_WP_223211335.1_516	WP_223211335.1	1638	568	569	491	454	534	646	698	606	604	509	565	624	66.9966	68.235	65.192	57.0751	61.1439	71.3589	75.7906	72.2887	71.8119	62.2243	70.2233	69.8023	355	317	305	304	-0.2	0	-0.2	-0.1	0.338708	0.212773	0.564862	0.149688	516	X-Pro dipeptidyl-peptidase C-terminal non-catalytic domain	-	-	PepX_C,Peptidase_S15	FALSE	SGL_RS04430	slr1771
lcl|NC_000911.1_cds_WP_010871702.1_517	WP_010871702.1	648	84	87	93	55	70	68	103	84	112	65	82	79	31.754	33.4371	39.574	22.1599	25.6876	24.0735	35.8436	32.1138	42.6768	25.4665	32.6634	28.3222	68	52	61	44	-0.4	-0.5	-0.1	-0.2	0.0975614	0.00075898	1	0.113993	517	Catalyzes the reductive methylation of 2'-deoxyuridine- 5'-monophosphate (dUMP) to 2'-deoxythymidine-5'-monophosphate (dTMP) while utilizing 5,10-methylenetetrahydrofolate (mTHF) as the methyl donor, and NADPH and FADH(2) as the reductant	thyX	2.1.1.148	Thy1	FALSE	SGL_RS04435	sll1635
lcl|NC_000911.1_cds_WP_010871703.1_518	WP_010871703.1	138	0	0	0	0	0	0	0	0	0	0	0	0	0	0	0	0	0	0	0	0	0	0	0	0	0	0	0	0	0	0	0	0	1	1	1	1	518	One of the components of the core complex of photosystem II (PSII). PSII is a light-driven water plastoquinone oxidoreductase that uses light energy to abstract electrons from H(2)O, generating O(2) and a proton gradient subsequently used for ATP formation. It consists of a core antenna complex that captures photons, and an electron transfer chain that converts photonic excitation into a charge s…	psbK	-	PsbK	FALSE	SGL_RS04440	sml0005
lcl|NC_000911.1_cds_WP_010871704.1_519	WP_010871704.1	723	710	606	525	434	495	407	717	647	655	551	537	591	229.981	199.571	191.426	149.834	155.649	123.464	213.8	211.949	213.86	184.979	183.289	181.552	443	371	410	294	-0.3	-0.5	-0.1	-0.3	0.0162516	1.56e-08	1	3.07655e-05	519	Phosphate acyltransferases	-	2.3.1.51	Acyltransferase	FALSE	SGL_RS04445	sll1752
lcl|NC_000911.1_cds_WP_010871705.1_520	WP_010871705.1	258	108	110	103	111	112	136	119	118	104	123	111	93	310.115	321.131	332.923	339.71	312.194	365.72	314.558	342.668	301.014	366.051	335.853	253.257	217	214	214	229	0	0.1	0	0.1	0.98823	0.89753	1	1	520	BolA-like protein	colA	-	BolA	FALSE	SGL_RS04450	ssr3122
lcl|NC_000911.1_cds_WP_010871706.1_521	WP_010871706.1	324	510	460	418	806	691	843	471	457	462	362	325	398	692.509	635.044	638.91	1166.48	910.837	1072	588.751	627.574	632.343	509.45	465.015	512.529	540	429	559	915	-0.3	0.7	0.1	1.1	0.000931591	5.64e-11	0.927473	2.95131e-23	521	Glutaredoxin	ycf64	-	Glutaredoxin	TRUE	SGL_RS04455	slr1846
lcl|NC_000911.1_cds_WP_010871707.1_522	WP_010871707.1	345	214	224	194	290	310	389	224	185	204	199	217	232	248.786	264.759	253.876	359.333	349.85	423.519	239.726	217.509	239.055	239.775	265.828	255.788	218	235	233	354	0.1	0.6	0.1	0.6	0.182139	5.09e-07	0.830455	4.91123e-06	522	Binds to DNA and alters its conformation. May be involved in regulation of gene expression, nucleoid organization and DNA protection	-	-	YbaB_DNA_bd	FALSE	SGL_RS04460	slr1847
lcl|NC_000911.1_cds_WP_010871708.1_523	WP_010871708.1	1305	274	268	233	249	297	276	329	245	255	278	213	239	42.0495	41.8153	40.2508	40.7283	44.246	39.6671	46.4795	38.025	39.4462	44.2173	34.4443	34.7847	159	141	150	158	-0.2	0.1	-0.1	0.2	0.561385	0.749259	1	0.764846	523	Catalyzes the sequential NAD-dependent oxidations of L- histidinol to L-histidinaldehyde and then to L-histidine	hisD1	1.1.1.23	Histidinol_dh	FALSE	SGL_RS04465	slr1848
lcl|NC_000911.1_cds_WP_010871709.1_524	WP_010871709.1	1557	268	277	254	201	188	238	277	310	281	186	212	252	33.4966	35.1994	35.7361	26.7762	22.8103	27.8582	31.8714	39.185	35.4019	24.0944	27.9209	29.8708	162	122	151	117	-0.4	-0.4	-0.1	-0.1	0.00266732	4.23e-06	1	0.302303	524	Pyridine nucleotide-disulphide oxidoreductase, dimerisation domain	merA	-	Pyr_redox_2,Pyr_redox_dim,SNARE_assoc	TRUE	SGL_RS04470	slr1849
lcl|NC_000911.1_cds_WP_010871710.1_525	WP_010871710.1	336	79	100	75	78	93	85	89	62	77	91	76	97	97.875	125.961	104.596	102.997	111.85	98.6222	101.506	77.6836	96.1592	116.849	99.2171	113.972	84	99	97	95	0.2	0	0.2	-0.1	0.141652	0.596842	0.830455	0.508725	525	-	-	-	-	FALSE	SGL_RS04475	sll1751
lcl|NC_000911.1_cds_WP_010871711.1_526	WP_010871711.1	1710	936	946	883	1021	1248	1204	1031	986	889	999	995	1041	105.142	108.039	111.653	122.24	136.089	126.66	106.614	112.014	100.66	116.307	117.775	110.9	538	563	515	643	0.1	0.3	-0.1	0.2	0.101298	0.0121815	1	0.446308	526	Urease alpha-subunit, N-terminal domain	ureC	3.5.1.5	Amidohydro_1,Urease_alpha	FALSE	SGL_RS04480	sll1750
lcl|NC_000911.1_cds_WP_010871712.1_527	WP_010871712.1	471	324	300	257	428	478	512	327	297	311	308	325	386	202.181	190.33	180.525	284.66	289.555	299.211	187.845	187.433	195.619	199.198	213.702	228.436	251	277	242	382	0.1	0.7	-0.1	0.5	0.0342071	1.15e-11	1	4.80313e-05	527	Domain of unknown function DUF29	-	-	DUF29	FALSE	SGL_RS04485	sll1749
lcl|NC_000911.1_cds_WP_010871713.1_528	WP_010871713.1	255	373	364	308	400	438	449	345	343	341	314	361	414	1127.12	1118.28	1047.66	1288.27	1284.82	1270.63	959.698	1048.21	1038.65	983.394	1149.46	1186.43	679	735	723	855	0.1	0.2	0.1	0.2	0.148801	0.0447409	0.833386	0.225661	528	-	-	-	2TM	FALSE	SGL_RS04490	sll1749
lcl|NC_000911.1_cds_WP_010871714.1_529	WP_010871714.1	489	613	509	427	437	479	505	673	642	521	521	521	508	358.78	302.883	281.322	272.606	272.151	276.802	362.608	380.01	307.369	316.041	321.317	281.976	481	412	415	374	-0.2	-0.2	-0.2	-0.1	0.147923	0.0136428	0.755373	0.0168992	529	Pentapeptide repeats (9 copies)	-	-	Pentapeptide	FALSE	SGL_RS04495	slr1851
lcl|NC_000911.1_cds_WP_020861463.1_530	WP_020861463.1	153	0	0	0	0	0	0	0	0	0	0	0	0	0	0	0	0	0	0	0	0	0	0	0	0	0	0	0	0	0	0	0	0	1	1	1	1	530	-	-	-	-	FALSE	SGL_RS04500	ssr3129
lcl|NC_000911.1_cds_WP_010871716.1_531	WP_010871716.1	2478	364	324	261	399	509	533	383	371	369	507	476	554	27.1096	24.5333	21.8811	31.6724	36.7999	37.1757	26.2588	27.944	27.7015	39.1351	37.3556	39.1301	201	275	170	258	0.5	0.6	-0.2	-0.1	8.19e-12	1.89e-06	0.673949	0.046936	531	Dolichyl-phosphate-mannose-protein mannosyltransferase	-	-	PMT,PMT_2,TPR_19	FALSE	SGL_RS04505	sll1946
lcl|NC_000911.1_cds_WP_010871717.1_532	WP_010871717.1	747	817	862	821	454	584	554	931	826	836	742	691	738	253.05	271.445	286.244	149.874	175.592	160.696	265.454	258.737	261.003	238.192	225.523	216.781	563	475	552	346	-0.2	-0.7	0	-0.5	0.0378693	3.47e-21	1	4.4411e-10	532	Protein of unknown function (DUF561)	ycf23	-	DUF561	FALSE	SGL_RS04510	slr2032
lcl|NC_000911.1_cds_WP_010871718.1_533	WP_010871718.1	1923	3271	2966	2542	2516	3016	2834	3485	3081	3104	2873	2675	2947	322.039	296.886	281.716	264.013	288.248	261.3	315.854	306.77	308.038	293.158	277.511	275.162	1767	1557	1613	1530	-0.2	-0.1	-0.1	0	0.182139	0.0167418	0.982825	0.178665	533	Catalyzes the acyloin condensation reaction between C atoms 2 and 3 of pyruvate and glyceraldehyde 3-phosphate to yield 1-deoxy-D-xylulose-5-phosphate (DXP)	dxs	2.2.1.7	DXP_synthase_N,Transket_pyr,Transketolase_C	FALSE	SGL_RS04515	sll1945
lcl|NC_000911.1_cds_WP_010871719.1_534	WP_010871719.1	348	265	271	207	279	327	320	266	250	253	242	275	321	301.873	313.862	265.435	338.743	361.605	341.381	278.943	288.013	290.506	285.714	330.096	346.788	271	300	271	328	0.1	0.3	0	0.1	0.065797	0.0573196	1	0.826877	534	Rubredoxin	rub	-	Rubredoxin	FALSE	SGL_RS04520	slr2033
lcl|NC_000911.1_cds_WP_010871720.1_535	WP_010871720.1	1029	1662	1791	1388	1733	2035	1910	1824	1536	1613	1629	1719	1850	339.874	372.369	319.51	377.722	403.979	365.79	343.374	317.667	332.489	345.26	370.417	358.789	994	1045	979	1138	0.1	0.2	0	0.1	0.0695402	0.228119	0.991585	0.895086	535	The ortholog in A.thaliana is involved in photosystem II (PSII) assembly, but knockout of the corresponding gene in Synechoccus PCC 7002 has no effect on PSII activity	ycf48	-	PSII_BNR	FALSE	SGL_RS04525	slr2034
lcl|NC_000911.1_cds_WP_010871721.1_536	WP_010871721.1	246	833	854	708	473	542	483	988	863	820	569	571	635	2974.08	3099.96	2845.43	1799.93	1878.51	1614.97	3247.28	3116.1	2951.05	2105.51	2148.18	2150.11	1998	1363	1886	1132	-0.6	-0.7	-0.1	-0.3	4.61e-12	3.4e-24	0.946519	0.000142486	536	Lumenal portion of Cytochrome b559, alpha (gene psbE) subunit	psbE	-	Cytochrom_B559,Cytochrom_B559a	TRUE	SGL_RS04530	ssr3451
lcl|NC_000911.1_cds_WP_010871722.1_537	WP_010871722.1	135	0	0	0	0	0	0	0	0	0	0	0	0	0	0	0	0	0	0	0	0	0	0	0	0	0	0	0	0	0	0	0	0	1	1	1	1	537	This b-type cytochrome is tightly associated with the reaction center of photosystem II (PSII). PSII is a light-driven water plastoquinone oxidoreductase that uses light energy to abstract electrons from H(2)O, generating O(2) and a proton gradient subsequently used for ATP formation. It consists of a core antenna complex that captures photons, and an electron transfer chain that converts photoni…	psbF	-	Cytochrom_B559	FALSE	SGL_RS04535	smr0006
lcl|NC_000911.1_cds_WP_010871723.1_538	WP_010871723.1	120	0	0	0	0	0	0	0	0	0	0	0	0	0	0	0	0	0	0	0	0	0	0	0	0	0	0	0	0	0	0	0	0	1	1	1	1	538	One of the components of the core complex of photosystem II (PSII). PSII is a light-driven water plastoquinone oxidoreductase that uses light energy to abstract electrons from H(2)O, generating O(2) and a proton gradient subsequently used for ATP formation. It consists of a core antenna complex that captures photons, and an electron transfer chain that converts photonic excitation into a charge s…	psbL	-	PsbL	FALSE	SGL_RS04540	smr0007
lcl|NC_000911.1_cds_WP_010871724.1_539	WP_010871724.1	120	0	0	0	0	0	0	0	0	0	0	0	0	0	0	0	0	0	0	0	0	0	0	0	0	0	0	0	0	0	0	0	0	1	1	1	1	539	PSII is a light-driven water plastoquinone oxidoreductase that uses light energy to abstract electrons from H(2)O, generating O(2) and a proton gradient subsequently used for ATP formation. It consists of a core antenna complex that captures photons, and an electron transfer chain that converts photonic excitation into a charge separation	psbJ	-	PsbJ	FALSE	SGL_RS04545	smr0008
lcl|NC_000911.1_cds_WP_010871725.1_540	WP_010871725.1	1128	195	194	186	198	190	184	212	192	198	197	157	205	35.6274	36.0364	38.2534	38.5568	33.6985	31.4832	35.6567	35.4768	36.4645	37.3038	30.2258	35.5209	118	110	114	113	-0.1	0	-0.1	0	0.889669	0.322456	1	0.777686	540	Catalyzes the transfer of a phosphate group to glutamate to form L-glutamate 5-phosphate	proB	2.7.2.11	AA_kinase,PUA	FALSE	SGL_RS04550	slr2035
lcl|NC_000911.1_cds_541	541	178	2	0	1	2	2	1	2	2	2	0	1	2	31.6794	0	17.8302	33.7648	30.7528	14.834	29.163	32.0384	31.9324	0	16.6907	30.044	17	8	9	14	-0.9	0.6	-0.8	0.7	0.669875	0.825641	1	0.870749	541	NA	NA	NA	NA	FALSE	NA	NA
lcl|NC_000911.1_cds_WP_010871727.1_542	WP_010871727.1	1017	19.6798	23.5714	19.696	22.1659	15.6328	29.7395	8.54825	13.7949	12.976	21.2693	23.8622	9.01558	4.08349	4.97265	4.60044	4.90212	3.14888	5.77905	1.63284	2.89484	2.71399	4.57408	5.21737	1.77413	7	11	13	14	0.6	0.1	0.8	0.3	0.175282	0.991637	0.175734	0.807808	542	PFAM Transposase	-	-	DDE_Tnp_1	FALSE	SGL_RS04560	slr2036
lcl|NC_000911.1_cds_WP_020861465.1_543	WP_020861465.1	873	81	52	68	60	58	90	77	75	58	56	51	55	20.3981	13.3137	19.2762	16.1044	14.1788	21.2255	17.8505	19.1012	14.7227	14.6161	13.5333	13.1356	44	34	42	43	-0.4	0	0	0.3	0.184704	0.809878	1	0.362519	543	that it carries out the mismatch recognition step. This protein has a weak ATPase activity	-	-	-	FALSE	SGL_RS04565	slr2037
lcl|NC_000911.1_cds_WP_010871729.1_544	WP_010871729.1	651	374	370	276	270	288	401	350	375	370	207	224	256	140.442	141.26	116.666	108.063	104.985	141.02	120.99	142.414	140.05	80.5629	88.6345	91.169	250	158	236	219	-0.7	-0.1	-0.1	0.5	8.92e-10	0.10848	1	0.00569816	544	Putative restriction endonuclease	-	-	Uma2	TRUE	SGL_RS04570	slr2038
lcl|NC_000911.1_cds_WP_020861466.1_545	WP_020861466.1	732	423	560	500	366	408	498	482	549	488	403	442	402	134.703	181.308	179.232	124.224	126.126	148.518	141.299	176.809	156.644	133.009	148.316	121.407	332	275	330	278	-0.3	-0.2	0	0	0.0842752	0.00356994	1	0.564503	545	Pilus assembly protein, PilP	-	-	-	FALSE	SGL_RS04575	sll1942
lcl|NC_000911.1_cds_WP_014407075.1_546	WP_014407075.1	2763	340	395	253	287	401	431	380	326	348	307	306	386	22.5074	26.5849	18.8528	20.2496	25.7691	26.7199	23.1572	21.8252	23.221	21.0632	21.345	24.2334	187	178	176	199	-0.1	0.2	-0.1	0.2	1	0.78108	1	0.790472	546	DNA gyrase/topoisomerase IV, subunit A	-	5.99.1.3	DNA_gyraseA_C,DNA_topoisoIV	FALSE	SGL_RS04580	sll1941
lcl|NC_000911.1_cds_WP_014407076.1_547	WP_014407076.1	408	134	131	111	119	163	157	124	113	104	146	150	129	108.824	108.164	101.473	103.004	128.503	119.407	92.7035	92.8091	85.1349	122.888	128.363	99.3549	102	129	116	132	0.3	0.2	0.2	0	0.00867605	0.556863	0.615308	0.790472	547	cheY-homologous receiver domain	divK	-	Response_reg	FALSE	SGL_RS04585	slr2041
lcl|NC_000911.1_cds_WP_010871733.1_548	WP_010871733.1	828	320	295	250	247	262	309	334	271	294	249	295	313	86.3504	80.9333	75.9386	71.0392	68.6315	78.088	82.9691	73.9566	79.9682	69.6389	83.8812	80.1013	189	182	185	173	-0.1	-0.1	0	-0.1	0.996387	0.042395	1	0.155577	548	Glucose-regulated metallo-peptidase M90	-	-	Peptidase_M90	FALSE	SGL_RS04590	slr2042
lcl|NC_000911.1_cds_WP_020861467.1_549	WP_020861467.1	423	141	162	137	169	206	206	155	152	137	190	148	144	106.841	124.802	116.855	136.487	151.528	146.183	108.12	116.481	104.639	149.214	118.17	103.481	129	142	131	169	0.1	0.4	0	0.2	0.272503	0.0260388	1	0.423175	549	Bacterial pre-peptidase C-terminal domain	-	-	PPC	FALSE	SGL_RS04595	sll1940
lcl|NC_000911.1_cds_WP_010871735.1_550	WP_010871735.1	645	339	346	326	299	305	350	367	322	367	260	218	251	129.012	133.874	139.655	121.28	112.678	124.741	128.574	123.931	140.783	102.551	87.4209	90.5909	242	168	236	219	-0.5	-0.1	0	0.4	6.91e-06	0.0251794	1	0.0139204	550	The UvrABC repair system catalyzes the recognition and processing of DNA lesions. UvrA is an ATPase and a DNA-binding protein. A damage recognition complex composed of 2 uvrA and 2 uvrB subunits scans DNA for abnormalities. When the presence of a lesion has been verified by uvrB, the uvrA molecules dissociate	-	-	-	TRUE	SGL_RS04600	sll1939
lcl|NC_000911.1_cds_WP_010871736.1_551	WP_010871736.1	240	105	102	92	41	80	78	118	110	101	46	64	64	423.837	418.601	418.028	176.393	313.478	294.86	438.477	449.051	410.948	192.444	272.219	245.002	271	147	260	164	-0.9	-0.7	-0.1	0.2	2.73e-07	0.000241404	1	0.889271	551	-	-	-	-	TRUE	SGL_RS04605	ssr3465
lcl|NC_000911.1_cds_WP_010871737.1_552	WP_010871737.1	612	310	309	235	311	296	304	314	291	314	246	234	260	127.402	129.111	108.715	136.227	118.09	117.004	118.796	120.949	130.077	104.782	101.335	101.337	215	175	203	214	-0.3	0.1	-0.1	0.3	0.0166797	0.89753	1	0.100253	552	Putative restriction endonuclease	-	-	Uma2	FALSE	SGL_RS04610	sll1938
lcl|NC_000911.1_cds_WP_010871738.1_553	WP_010871738.1	417	106	130	113	117	153	148	121	110	118	131	117	121	82.5305	102.906	99.0365	97.0915	115.64	107.915	86.726	86.6153	92.6075	105.71	95.9893	89.3459	102	110	106	123	0.1	0.2	0	0.2	0.338059	0.447943	1	0.776424	553	Ferric uptake regulator family	-	-	FUR	FALSE	SGL_RS04615	sll1937
lcl|NC_000911.1_cds_WP_010871739.1_554	WP_010871739.1	1017	42	52	43	56	50	42	93	83	73	69	55	71	8.71488	10.97	10.0436	12.3847	10.0714	8.16154	17.7644	17.4174	15.2683	14.8388	12.0255	13.9718	50	39	28	30	-0.3	0.1	-0.8	-0.4	0.177969	1	0.00108864	0.0414895	554	Zinc-uptake complex component A periplasmic	zntC	-	ZnuA	FALSE	SGL_RS04620	slr2043
lcl|NC_000911.1_cds_WP_020861468.1_555	WP_020861468.1	834	82	76	56	44	71	56	72	87	70	75	70	96	21.9182	20.6536	16.8495	12.5352	18.4229	14.0181	17.7166	23.5182	18.8601	20.7774	19.716	24.3357	48	51	46	36	0.1	-0.3	-0.1	-0.5	0.565853	0.0412949	1	0.00609014	555	AAA domain, putative AbiEii toxin, Type IV TA system	-	-	ABC_tran	FALSE	SGL_RS04625	slr2044
lcl|NC_000911.1_cds_WP_010871741.1_556	WP_010871741.1	846	91	79	82	88	71	87	88	111	98	101	108	112	23.8727	21.0707	24.2149	24.6054	18.0812	21.3743	21.252	29.4494	25.9145	27.4612	29.8547	27.865	62	68	54	52	0.1	0	-0.2	-0.4	0.348536	0.456336	0.957174	0.00574672	556	ABC 3 transport family	-	-	ABC-3	FALSE	SGL_RS04630	slr2045
lcl|NC_000911.1_cds_WP_010871742.1_557	WP_010871742.1	288	105	127	99	126	155	161	92	107	105	93	117	128	200.245	246.245	212.528	256.112	286.954	287.548	161.516	206.372	201.845	183.82	235.119	231.507	146	165	165	212	0.2	0.4	0.2	0.4	0.230341	0.0437928	0.833386	0.0796264	557	calcium- and calmodulin-responsive adenylate cyclase activity	-	-	Big_3_2,Calx-beta,Lectin_C,PPC,Peptidase_M6	FALSE	SGL_RS04635	ssr3467
lcl|NC_000911.1_cds_WP_010871743.1_558	WP_010871743.1	5898	4468	4350	3937	4883	5610	5664	4971	4479	4368	4825	4857	5630	133.07	131.718	131.99	155.003	162.195	157.98	136.291	134.909	131.131	148.937	152.427	159.021	2370	2629	2192	2772	0.1	0.3	-0.1	0.1	0.000528811	0.000887754	1	0.835105	558	Cadherin repeats.	-	-	Cadherin,Calx-beta,HemolysinCabind,VCBS	FALSE	SGL_RS04640	slr2046
lcl|NC_000911.1_cds_WP_010871744.1_559	WP_010871744.1	987	304	298	259	381	387	421	342	294	270	299	339	405	65.4806	65.2598	62.7982	87.4683	80.9203	84.9243	67.8142	64.0442	58.6216	66.7495	76.9426	82.7322	183	212	176	240	0.2	0.4	-0.1	0.2	0.00746075	8.72e-05	1	0.51545	559	PhoH-like protein	phoH	-	PhoH	FALSE	SGL_RS04645	slr2047
lcl|NC_000911.1_cds_WP_010871745.1_560	WP_010871745.1	1197	417	393	310	783	789	980	386	372	366	666	612	656	70.9203	67.9544	59.3478	141.933	130.262	156.089	60.4334	63.9839	62.7438	117.394	109.677	105.808	219	378	220	497	0.8	1.2	0	0.4	3.86e-27	1.84e-32	0.941363	0.00407517	560	Tetratricopeptide repeat	-	-	TPR_11,TPR_16,TPR_2,TPR_4,TPR_6,TPR_8	FALSE	SGL_RS04650	slr2048
lcl|NC_000911.1_cds_WP_010871746.1_561	WP_010871746.1	579	234	236	226	190	234	231	241	221	212	206	191	233	104.52	107.173	113.631	90.4528	101.462	96.6284	99.0955	99.8314	95.4493	95.3645	89.8966	98.7002	161	152	170	157	-0.1	-0.1	0.1	0	0.940981	0.0400216	0.748649	0.78968	561	Covalently attaches a chromophore to Cys residue(s) of phycobiliproteins	ycf58	-	CpeS	FALSE	SGL_RS04655	slr2049
lcl|NC_000911.1_cds_WP_010871747.1_562	WP_010871747.1	750	8349	8399	7359	3612	4148	3982	9315	7902	7782	5508	5514	5434	2571.86	2630.46	2551.76	1185.9	1240.39	1148.75	2641.51	2461.75	2416.35	1758.51	1789.82	1587.5	5420	3599	5310	2553	-0.6	-1.1	0	-0.5	7.39e-13	1.82e-76	0.986022	5.35416e-13	562	Phycobilisome Linker polypeptide	cpcG2	-	PBS_linker_poly	TRUE	SGL_RS04660	slr2051
lcl|NC_000911.1_cds_WP_010871748.1_563	WP_010871748.1	897	1098	1021	770	232	262	246	1139	914	921	350	388	314	267.001	252.421	210.77	60.1291	61.847	56.0217	254.97	224.776	225.748	88.2096	99.4191	72.4136	613	219	603	153	-1.5	-2	0	-0.5	3.69e-45	2.87e-99	1	1.35962e-06	563	-	-	-	-	TRUE	SGL_RS04665	slr2052
lcl|NC_000911.1_cds_WP_010871749.1_564	WP_010871749.1	447	409	345	341	268	297	308	322	339	318	200	206	216	279.922	240.062	262.71	195.495	197.323	197.413	202.873	234.642	219.379	141.867	148.562	140.2	273	175	313	244	-0.6	-0.4	0.2	0.5	9.51e-10	9.85e-07	0.155583	0.00010618	564	-	-	-	-	TRUE	SGL_RS04670	sll1934
lcl|NC_000911.1_cds_WP_010871750.1_565	WP_010871750.1	852	304	309	270	112	168	119	338	304	314	202	183	213	79.0179	81.6584	78.9994	31.0282	42.3905	28.9674	80.8768	79.9133	82.2691	54.4178	50.1223	52.5064	200	126	187	84	-0.7	-1.2	-0.1	-0.6	5.4e-12	6.57e-26	1	5.60118e-06	565	alpha/beta hydrolase fold	-	-	Abhydrolase_1	TRUE	SGL_RS04675	slr2053
lcl|NC_000911.1_cds_WP_010871751.1_566	WP_010871751.1	924	194	217	208	204	251	275	241	210	232	182	168	191	45.4181	51.6509	54.8149	50.9031	57.0438	60.2936	51.9397	49.721	54.7483	44.1607	41.4443	42.4074	140	112	128	150	-0.3	0.2	-0.1	0.4	0.0199768	0.441621	1	0.00621514	566	DnaJ C terminal domain	dnaJ3	-	DnaJ,DnaJ_C	FALSE	SGL_RS04680	sll1933
lcl|NC_000911.1_cds_WP_010871752.1_567	WP_010871752.1	2316	1909	1921	1706	1908	2181	2292	2200	1919	1897	1679	1616	1918	153.056	156.589	153.968	163.046	169.749	172.096	162.376	155.601	153.309	139.519	136.526	145.839	1081	939	1000	1148	-0.2	0.2	-0.1	0.3	0.0938004	0.316001	1	0.0244342	567	MreB/Mbl protein	dnaK1	-	HSP70	FALSE	SGL_RS04685	sll1932
lcl|NC_000911.1_cds_WP_010871753.1_568	WP_010871753.1	1284	1695	1627	1421	1730	1894	1865	1768	1546	1533	1721	1666	1747	265.158	258.77	250.229	288.448	287.623	273.228	254.609	244.59	241.731	279.032	274.624	259.184	931	991	920	1056	0.1	0.2	0	0.1	0.0386163	0.270812	0.941363	0.981164	568	Catalyzes the reversible interconversion of serine and glycine with tetrahydrofolate (THF) serving as the one-carbon carrier. This reaction serves as the major source of one-carbon groups required for the biosynthesis of purines, thymidylate, methionine, and other important biomolecules. Also exhibits THF- independent aldolase activity toward beta-hydroxyamino acids, producing glycine and aldehyd…	glyA	2.1.2.1	SHMT	FALSE	SGL_RS04690	sll1931
lcl|NC_000911.1_cds_569	569	324	17.2087	21.1593	12.4096	41.3672	28.0817	33.2832	17.065	21.1297	25	17.1231	15.048	18	23.367	29.211	18.9679	59.8685	37.0157	42.3245	21.3312	29.0163	34.2177	24.0976	21.5309	23.1797	25	20	20	40	-0.3	1	-0.3	1	0.586399	0.00379917	1	0.00482862	569	NA	NA	NA	NA	FALSE	NA	NA
lcl|NC_000911.1_cds_570	570	848	112.737	119.246	90.2026	153.139	119.748	135.599	135.539	118.599	119.261	87.1283	106.664	128.319	29.484	31.7071	26.5551	42.6867	30.4015	33.2116	32.6318	31.3686	31.4393	23.6166	29.3947	31.8267	78	68	68	86	-0.2	0.3	-0.2	0.3	0.449211	0.211366	0.951699	0.234069	570	NA	NA	NA	NA	FALSE	NA	NA
lcl|NC_000911.1_cds_WP_010871755.1_571	WP_010871755.1	2130	226	249	223	210	206	245	288	233	250	208	196	242	19.8651	22.2522	22.0646	19.6738	17.5775	20.1679	23.304	20.7125	22.1502	18.9489	18.1538	20.1734	140	117	127	120	-0.2	-0.1	-0.1	0	0.111169	0.0648631	1	0.663858	571	Domain of unknown function (DUF4131)	comE	-	Competence,DUF4131	FALSE	SGL_RS04705	sll1929
lcl|NC_000911.1_cds_572	572	487	33.0933	28.0397	30	28	34.0594	32	18.0246	26.0958	24	25.0854	35	33.0437	19.5035	16.8011	19.9022	17.588	19.4857	17.6618	9.77897	15.5538	14.2574	15.3226	21.7355	18.469	18	25	25	25	0.4	0	0.4	0	0.100341	0.88024	0.601395	0.879908	572	NA	NA	NA	NA	FALSE	NA	NA
lcl|NC_000911.1_cds_WP_010871756.1_573	WP_010871756.1	585	197	208	197	302	287	387	218	239	169	158	176	184	86.6252	92.9891	97.5107	141.538	122.509	159.368	88.2449	106.284	74.9066	72.0067	81.549	76.732	149	125	147	233	-0.3	0.7	0	0.9	0.220749	7.84e-07	1	9.91718e-12	573	FR47-like protein	-	-	Acetyltransf_1	FALSE	SGL_RS04710	slr1906
lcl|NC_000911.1_cds_WP_020861472.1_574	WP_020861472.1	435	186	220	153	261	259	263	203	190	199	192	192	179	133.772	160.867	123.866	200.069	180.826	177.141	134.402	138.197	144.265	143.117	145.507	122.092	168	162	163	224	-0.1	0.5	0	0.5	1	0.00204958	1	0.00275248	574	-	-	-	-	FALSE	SGL_RS04715	slr1907
lcl|NC_000911.1_cds_WP_010871758.1_575	WP_010871758.1	1776	8730	9198	7911	4292	4507	4842	9053	8564	8173	4784	4510	4702	939.61	1006.51	958.458	492.357	470.9	488.056	896.977	932.188	886.687	533.657	511.491	479.951	4751	2587	4791	2515	-0.9	-0.9	0	0	3.08e-33	3.12e-62	0.673949	0.115141	575	Carbohydrate-selective porin, OprB family	-	-	OprB,SLH	TRUE	SGL_RS04720	slr1908
lcl|NC_000911.1_cds_WP_158299070.1_576	WP_158299070.1	159	0	0	0	0	0	0	0	0	0	0	0	0	0	0	0	0	0	0	0	0	0	0	0	0	0	0	0	0	0	0	0	0	1	1	1	1	576	NA	NA	NA	NA	FALSE	NA	NA
lcl|NC_000911.1_cds_WP_010871759.1_577	WP_010871759.1	642	235	236	187	126	191	179	224	221	245	130	138	131	90.0387	91.9314	80.6513	51.4539	71.0399	64.2282	79.0069	85.6341	94.62	51.6229	55.7146	47.6007	158	92	153	114	-0.8	-0.4	0	0.3	2.37e-09	1.39e-05	1	0.287925	577	helix_turn_helix, Lux Regulon	-	-	GerE,Response_reg	TRUE	SGL_RS04725	slr1909
lcl|NC_000911.1_cds_WP_010871760.1_578	WP_010871760.1	1017	170	167	137	97	113	108	178	167	166	115	115	119	35.2745	35.2305	31.9993	21.4521	22.7613	20.9868	34.0007	35.0446	34.7196	24.7313	25.1442	23.4174	102	70	96	64	-0.5	-0.6	-0.1	-0.1	7.63e-05	9.76e-09	1	0.1456	578	Ami_3	amiC	3.5.1.28	AMIN,Amidase_3	TRUE	SGL_RS04730	slr1910
lcl|NC_000911.1_cds_WP_010871761.1_579	WP_010871761.1	429	227	241	195	177	176	230	248	200	242	151	150	180	167.519	180.819	161.987	139.219	126.083	158.956	168.478	149.266	180.015	115.492	116.643	125.977	198	140	196	168	-0.5	-0.2	0	0.3	0.000117921	0.00714882	1	0.255154	579	-	-	-	-	TRUE	SGL_RS04735	slr1911
lcl|NC_000911.1_cds_WP_010871762.1_580	WP_010871762.1	438	350	376	320	322	286	361	324	327	287	266	261	267	248.562	271.485	255.815	243.73	197.17	240.096	211.82	234.86	205.449	195.788	195.315	179.829	265	227	304	275	-0.2	-0.1	0.2	0.3	0.138301	0.0278397	0.109072	0.170688	580	Protein of unknown function (DUF1036)	-	-	DUF1036	FALSE	SGL_RS04740	sll1837
lcl|NC_000911.1_cds_WP_010871763.1_581	WP_010871763.1	357	180	243	193	197	246	235	210	172	227	187	193	219	193.366	265.402	233.385	225.559	256.537	236.422	207.674	186.866	245.804	208.203	218.471	223.117	208	208	218	233	0	0.1	0.1	0.2	0.802165	1	0.984823	0.643707	581	STAS domain	-	-	STAS,STAS_2	FALSE	SGL_RS04745	slr1912
lcl|NC_000911.1_cds_WP_010871764.1_582	WP_010871764.1	354	66	85	76	72	70	77	100	97	76	52	69	80	72.2732	94.6331	93.6818	84.0335	74.4113	78.9651	100.807	107.423	83.8885	59.0167	79.6179	83.0815	94	70	81	76	-0.4	-0.1	-0.2	0.1	0.0777288	0.395201	0.941363	1	582	-	-	-	-	FALSE	SGL_RS04750	slr1913
lcl|NC_000911.1_cds_WP_223211336.1_583	WP_223211336.1	267	37	40	34	43	37	30	39	40	20	35	25	37	92.3181	101.47	95.4931	114.351	89.6178	70.0999	89.5788	100.934	50.3003	90.5088	65.7285	87.5523	57	57	67	64	0	-0.1	0.2	0.2	0.98823	0.723199	0.941363	0.873151	583	-	-	-	-	FALSE	SGL_RS04755	slr1914
lcl|NC_000911.1_cds_WP_020861473.1_584	WP_020861473.1	720	702	676	571	743	810	896	692	583	659	652	685	858	228.699	223.906	209.398	257.99	256.165	273.367	207.534	192.083	216.405	220.147	235.151	265.091	425	486	435	539	0.2	0.3	0	0.2	0.00537928	0.0103559	0.853141	0.679225	584	Curli production assembly/transport component CsgG	-	-	CsgG	FALSE	SGL_RS04760	sll1835
lcl|NC_000911.1_cds_WP_223211337.1_585	WP_223211337.1	384	108	114	89	94	115	105	122	110	110	74	75	81	99.0871	106.338	91.9161	91.9196	102.423	90.2181	103.041	102.066	101.728	70.366	72.5075	70.4789	108	74	101	100	-0.5	0	-0.1	0.4	0.000810553	0.531188	1	0.05186	585	PFAM TM2 domain	-	-	SHOCT,TM2	TRUE	SGL_RS04765	sll1834
lcl|NC_000911.1_cds_WP_010871768.1_586	WP_010871768.1	315	447	464	505	719	741	760	520	537	498	767	671	803	654.056	690.265	831.777	1121.3	1052.53	1041.43	700.432	794.648	734.5	1163.16	1034.57	1114.3	631	926	599	906	0.6	0.6	-0.1	0	2.35e-13	3.76e-08	1	0.280023	586	Domain of unknown function (DUF1825)	-	-	DUF1825	FALSE	SGL_RS04770	slr1915
lcl|NC_000911.1_cds_WP_010871769.1_587	WP_010871769.1	852	345	358	345	640	795	766	425	354	364	741	738	832	89.675	94.6075	100.944	177.304	200.598	186.463	101.694	93.0569	95.3693	199.622	202.133	205.095	239	486	222	461	1	1	-0.1	-0.1	2.5e-54	6.12e-31	1	0.0629033	587	Serine aminopeptidase, S33	-	-	Abhydrolase_1,Abhydrolase_6	FALSE	SGL_RS04775	slr1916
lcl|NC_000911.1_cds_WP_010871770.1_588	WP_010871770.1	909	580	497	438	597	696	598	611	491	512	704	618	720	138.655	120.796	117.866	152.114	161.519	133.881	134.463	118.708	123.376	174.428	155.677	163.237	332	423	315	390	0.3	0.3	-0.1	-0.1	5.83e-07	0.0515407	1	0.0528885	588	Serine aminopeptidase, S33	-	-	Abhydrolase_6	FALSE	SGL_RS04780	slr1917
lcl|NC_000911.1_cds_WP_020861474.1_589	WP_020861474.1	630	970	906	799	1127	1292	1358	890	825	836	895	881	1041	381.997	362.749	354.195	473.041	493.921	500.84	322.651	328.575	331.856	365.299	365.588	388.794	589	656	629	874	0.2	0.5	0.1	0.4	0.00462147	2.44e-07	0.35533	0.000107658	589	Protein CHAPERONE-LIKE PROTEIN OF POR1-like	-	-	CPP1-like	FALSE	SGL_RS04785	slr1918
lcl|NC_000911.1_cds_WP_010871772.1_590	WP_010871772.1	1824	1400	1427	1190	1013	1205	1085	1606	1349	1496	1423	1406	1424	146.231	151.54	139.916	112.774	122.182	106.134	154.423	142.501	157.507	154.047	154.748	141.06	818	784	742	607	-0.1	-0.3	-0.1	-0.4	0.936615	1.37e-07	0.961018	1.17721e-07	590	Penicillin-binding Protein dimerisation domain	ftsI	3.4.16.4	PBP_dimer,Transpeptidase	FALSE	SGL_RS04790	sll1833
lcl|NC_000911.1_cds_WP_010871773.1_591	WP_010871773.1	459	907	926	792	606	676	742	990	859	852	753	773	777	592.106	614.601	582.003	421.649	428.397	453.635	594.953	567.124	560.643	509.477	531.74	481.054	737	638	736	555	-0.2	-0.4	0	-0.2	0.0873168	5.04e-12	0.985787	0.000906218	591	Histidine kinase	-	-	-	FALSE	SGL_RS04795	sll1832
lcl|NC_000911.1_cds_WP_010871774.1_592	WP_010871774.1	1383	286	284	259	201	211	247	339	305	286	216	258	262	40.9996	41.3926	41.7947	30.7112	29.3632	33.1605	44.7372	44.2188	41.3271	32.0926	38.9728	35.6201	177	140	159	125	-0.3	-0.3	-0.2	-0.2	0.0120503	9.28e-07	0.959337	0.0270356	592	4Fe-4S dicluster domain	glcF	-	CCG,Fer4_7,Fer4_8	FALSE	SGL_RS04800	sll1831
lcl|NC_000911.1_cds_WP_010871775.1_593	WP_010871775.1	1077	708	565	519	238	246	255	838	605	643	469	398	377	136.869	111.048	112.94	49.0382	46.165	46.166	149.132	118.282	125.296	93.9683	81.0741	69.1182	413	248	359	147	-0.7	-1.3	-0.2	-0.8	6.31e-08	1.03e-44	0.924339	4.70595e-12	593	translation release factor activity	-	-	-	TRUE	SGL_RS04805	sll1830
lcl|NC_000911.1_cds_WP_010871776.1_594	WP_010871776.1	1701	1523	1487	1527	2294	2673	2742	1606	1375	1575	1430	1442	2146	172.106	170.843	194.242	276.296	293.225	290.184	167.069	157.142	179.404	167.482	171.707	229.988	843	931	846	1428	0.1	0.8	0	0.6	0.107956	1.71e-17	0.927473	2.9234e-06	594	ABC1 family	aarF	-	ABC1	FALSE	SGL_RS04810	slr1919
lcl|NC_000911.1_cds_WP_010871777.1_595	WP_010871777.1	1107	519	571	452	464	584	592	543	579	518	512	520	534	97.0168	108.519	95.1099	92.4451	105.974	103.636	93.4404	109.459	97.6033	99.1944	102.426	94.6676	323	310	307	324	-0.1	0.1	-0.1	0.1	0.98823	0.738898	1	0.770491	595	-	-	-	-	FALSE	SGL_RS04815	slr1920
lcl|NC_000911.1_cds_WP_010871778.1_596	WP_010871778.1	1038	813	828	698	976	1080	1051	898	842	841	815	853	861	164.473	170.304	158.952	210.446	212.097	199.121	167.238	172.27	171.496	170.883	181.836	165.191	515	508	472	621	0	0.4	-0.1	0.3	0.644427	0.000177313	0.984823	0.0450354	596	LysR substrate binding domain	rbcR	-	HTH_1,LysR_substrate	FALSE	SGL_RS04820	sll0998
lcl|NC_000911.1_cds_WP_010871779.1_597	WP_010871779.1	198	799	845	695	778	745	795	840	841	861	567	572	678	8515.09	9155.66	8337.49	8837.08	7707.37	7934.52	8240.95	9064.25	9249.13	6262.73	6423.43	6852.56	4849	3559	4725	4466	-0.4	-0.1	0	0.3	3.98e-07	0.14297	1	0.00877135	597	-	-	-	-	TRUE	SGL_RS04825	ssl1911
lcl|NC_000911.1_cds_WP_010871780.1_598	WP_010871780.1	945	266	299	263	263	326	351	260	308	295	228	180	242	60.5213	69.1653	67.3582	63.7777	72.0031	74.7902	54.4572	70.8713	67.6556	53.7649	43.1546	52.2183	176	133	171	192	-0.4	0.2	0	0.5	0.0118113	0.7013	1	0.000371797	598	Phenazine biosynthesis-like protein	-	5.3.3.17	PhzC-PhzF	FALSE	SGL_RS04830	slr1019
lcl|NC_000911.1_cds_WP_020861477.1_599	WP_020861477.1	1020	678	598	530	594	664	656	691	751	647	548	531	595	140.169	125.694	123.341	130.887	133.259	127.01	131.509	157.02	134.828	117.42	115.676	116.659	419	337	366	384	-0.3	0.1	-0.2	0.2	0.0078017	0.710028	0.821177	0.393892	599	Wd-40 repeat	-	-	-	TRUE	SGL_RS04840	sll0997
lcl|NC_000911.1_cds_WP_010871782.1_600	WP_010871782.1	1356	400	380	395	240	287	353	470	435	452	305	331	364	58.6802	56.6769	65.2285	37.5258	40.8716	48.4973	63.4724	64.5378	66.8383	46.3735	51.1668	50.6423	259	191	226	168	-0.4	-0.4	-0.2	-0.2	5.76e-06	2.05e-07	0.836111	0.0116863	600	Catalyzes the methylthiolation of N6- (dimethylallyl)adenosine (i(6)A), leading to the formation of 2- methylthio-N6-(dimethylallyl)adenosine (ms(2)i(6)A) at position 37 in tRNAs that read codons beginning with uridine	miaB	2.8.4.3	Radical_SAM,TRAM,UPF0004	TRUE	SGL_RS04845	sll0996
lcl|NC_000911.1_cds_WP_010871783.1_601	WP_010871783.1	1152	1669	1674	1451	1257	1607	1415	1828	1646	1655	1724	1709	1755	297.255	303.123	290.903	238.613	277.841	236.015	299.712	296.48	297.116	318.235	320.732	296.435	1004	1021	948	839	0	-0.2	-0.1	-0.3	0.259321	0.000354618	1	3.6332e-05	601	GDP-mannose 4,6 dehydratase	sqdB	3.13.1.1	Epimerase	FALSE	SGL_RS04850	slr1020
lcl|NC_000911.1_cds_WP_010871784.1_602	WP_010871784.1	291	108	109	82	80	99	89	97	107	95	106	116	99	199.251	204.453	170.294	157.309	177.304	153.772	164.742	199.643	176.667	202.684	225.508	173.218	140	154	145	126	0.1	-0.2	0.1	-0.3	0.354805	0.0893665	1	0.050246	602	Protein of unknown function (DUF2470)	-	-	DUF2470	FALSE	SGL_RS04855	ssr1698
lcl|NC_000911.1_cds_WP_010871785.1_603	WP_010871785.1	696	477	525	461	465	570	627	599	477	525	426	465	480	162.902	182.288	177.222	169.258	188.969	200.534	188.318	164.748	180.727	150.784	167.336	155.464	356	307	331	370	-0.2	0.2	-0.1	0.3	0.141387	0.651995	1	0.123457	603	Putative restriction endonuclease	-	-	Uma2	FALSE	SGL_RS04860	sll0995
lcl|NC_000911.1_cds_WP_020861480.1_604	WP_020861480.1	723	85	105	88	76	86	87	84	88	77	75	70	86	27.533	34.5791	32.0867	26.2382	27.0421	26.3915	25.0477	28.8277	25.1408	25.1787	23.8924	26.4188	55	51	62	55	-0.1	-0.2	0.2	0.1	0.960251	0.0899891	0.737145	1	604	Protein of unknown function (DUF1449)	-	-	DUF1449	FALSE	SGL_RS04865	sll0994
lcl|NC_000911.1_cds_WP_010871787.1_605	WP_010871787.1	1098	267	270	246	279	307	349	288	260	254	261	230	304	50.41	51.8275	52.2816	56.1431	56.2667	61.7081	50.0557	49.6446	48.3386	51.0721	45.7574	54.4327	158	158	156	185	0	0.2	0	0.2	0.647505	0.210964	0.994229	0.309052	605	Ion channel	-	-	Ion_trans_2,TrkA_C,TrkA_N	FALSE	SGL_RS04870	sll0993
lcl|NC_000911.1_cds_WP_010871788.1_606	WP_010871788.1	1290	937	905	819	718	848	982	1017	916	804	699	696	736	145.774	143.146	143.428	119.056	128.069	143.075	145.652	144.122	126.082	112.708	114.098	108.592	525	411	516	490	-0.4	-0.1	0	0.3	0.000919353	0.0260654	0.991585	0.178807	606	Aminotransferase class-III	argD	2.6.1.11,2.6.1.17	Aminotran_3	TRUE	SGL_RS04875	slr1022
lcl|NC_000911.1_cds_WP_010871789.1_607	WP_010871789.1	315	30	15	25	22	24	27	19	27	18	14	21	15	43.8964	22.3146	41.1771	34.3097	34.0899	36.9983	25.5927	39.9544	26.5482	21.2311	32.3784	20.8151	26	21	30	30	-0.3	0	0.2	0.5	0.600241	0.95412	1	0.302952	607	Cupin domain	-	-	AraC_binding,Cupin_2,Nif11	FALSE	SGL_RS04880	slr1023
lcl|NC_000911.1_cds_WP_010871790.1_608	WP_010871790.1	642	136	148	117	136	121	145	154	148	140	120	140	153	52.1075	57.6519	50.461	55.5376	45.0043	52.0284	54.3172	57.3478	54.0686	47.6519	56.522	55.5947	101	95	94	92	-0.1	0	-0.1	0	0.95026	0.463811	1	0.438129	608	PAP_fibrillin	-	-	PAP_fibrillin	FALSE	SGL_RS04885	slr1024
lcl|NC_000911.1_cds_WP_010871791.1_609	WP_010871791.1	339	45	39	36	31	48	48	63	51	48	37	27	39	54.5569	48.072	49.1301	40.0577	56.4919	54.4991	70.3126	62.5317	58.6589	46.4918	34.4929	44.8417	59	38	45	46	-0.6	0	-0.4	0.3	0.0133124	0.941941	0.684964	0.62238	609	-	-	-	-	FALSE	SGL_RS04890	slr1025
lcl|NC_000911.1_cds_WP_010871792.1_610	WP_010871792.1	831	388	367	303	316	362	366	368	367	323	330	329	386	104.203	100.209	91.6007	90.4528	94.3766	92.0535	90.9811	99.6799	87.4391	91.8544	93.1048	98.3141	223	221	226	220	0	0	0	0	0.632926	0.13759	0.941363	0.361402	610	Putative esterase	-	3.1.2.12	Esterase	FALSE	SGL_RS04895	sll0992
lcl|NC_000911.1_cds_WP_010871793.1_611	WP_010871793.1	1110	530	540	428	459	561	520	558	538	471	518	441	503	98.7467	102.29	89.7633	91.1478	101.465	90.7322	95.7054	101.373	88.4551	100.026	86.5792	88.8782	309	290	298	304	-0.1	0	-0.1	0.1	0.919497	0.405677	1	0.860572	611	Zinc-binding dehydrogenase	frmA	1.1.1.1,1.1.1.284	ADH_N,ADH_zinc_N	FALSE	SGL_RS04900	sll0990
lcl|NC_000911.1_cds_WP_158299071.1_612	WP_158299071.1	138	0	0	0	0	0	0	0	0	0	0	0	0	0	0	0	0	0	0	0	0	0	0	0	0	0	0	0	0	0	0	0	0	1	1	1	1	612	NA	NA	NA	NA	FALSE	NA	NA
lcl|NC_000911.1_cds_WP_010871794.1_613	WP_010871794.1	11919	2886	3091	2551	2163	2323	2432	3188	3085	3065	2565	2570	2569	41.7959	45.5121	41.5869	33.3873	32.6584	32.9847	42.5022	45.1841	44.7428	38.5002	39.2192	35.2844	1578	1303	1443	1170	-0.3	-0.3	-0.1	-0.2	0.0142547	2.01e-10	1	0.00175442	613	Domain of unknown function (DUF4114)	-	-	Calx-beta,DUF4114,FG-GAP	FALSE	SGL_RS04910	slr1028
lcl|NC_000911.1_cds_WP_010871795.1_614	WP_010871795.1	1074	938	938	856	760	936	941	1056	937	928	819	837	981	181.953	184.991	186.913	157.129	176.255	170.946	188.572	183.819	181.451	164.657	171.085	180.471	579	526	548	524	-0.1	-0.1	-0.1	0	0.438269	0.0252728	1	0.313208	614	magnesium ion into protoporphyrin IX to yield	chlI	6.6.1.1	Mg_chelatase	FALSE	SGL_RS04915	slr1030
lcl|NC_000911.1_cds_WP_010871796.1_615	WP_010871796.1	1215	506.836	483.874	467.922	555	543	666.849	552.613	519.76	543.887	483.942	510.865	607.925	84.6719	82.1854	87.9939	98.8214	88.06	104.33	84.986	87.8149	91.5873	83.792	89.9303	96.3167	313	312	286	343	0	0.3	-0.1	0.1	0.582374	0.123307	0.987469	0.836468	615	Catalyzes the attachment of tyrosine to tRNA(Tyr) in a two-step reaction tyrosine is first activated by ATP to form Tyr- AMP and then transferred to the acceptor end of tRNA(Tyr)	tyrS	6.1.1.1	S4,tRNA-synt_1b	FALSE	SGL_RS04920	slr1031
lcl|NC_000911.1_cds_WP_010871797.1_616	WP_010871797.1	354	34	39	27	46	47	56	45	39	33	32	32	43	37.2317	43.4199	33.2817	53.6881	49.9619	57.4292	45.363	43.1908	36.4253	36.3179	36.9243	44.6563	40	37	36	52	-0.1	0.5	-0.2	0.5	0.913441	0.0590751	1	0.162842	616	PFAM DsrE DsrF-like family	-	-	-	FALSE	SGL_RS04925	slr1032
lcl|NC_000911.1_cds_WP_223211338.1_617	WP_223211338.1	1668	329	303	318	504	529	615	373	316	295	298	322	403	38.0136	35.594	41.3598	62.067	59.3344	66.5472	39.6741	36.9253	34.3574	35.686	39.2037	44.16	182	190	177	306	0.1	0.8	0	0.7	0.256791	2.75e-14	1	6.34558e-10	617	helicase activity	-	-	ResIII	FALSE	SGL_RS04930	slr1033
lcl|NC_000911.1_cds_618	618	303	10.1638	7.12577	4.07847	6	7	12.1511	8.38738	7.23955	7.11329	3.05814	8.13462	5.07541	16.5878	11.8237	7.49268	10.4369	11.0901	18.572	12.6013	11.9491	11.7019	5.17282	13.9893	7.85568	10	7	10	11	-0.4	0.2	0	0.5	0.693209	0.958917	1	0.55698	618	NA	NA	NA	NA	FALSE	NA	NA
lcl|NC_000911.1_cds_WP_010871800.1_619	WP_010871800.1	390	112	104	92	207	169	192	98	131	106	127	136	157	99.5291	93.9628	92.0297	196.06	145.789	159.788	80.1703	117.733	94.9496	116.97	127.35	132.316	105	133	99	178	0.3	0.8	-0.1	0.4	0.0154621	1.4e-07	1	0.029478	619	Single-strand binding protein family	ycf41	-	SSB	FALSE	SGL_RS04940	slr1034
lcl|NC_000911.1_cds_WP_010871801.1_620	WP_010871801.1	528	90	86	78	140	177	169	92	83	76	117	111	109	46.4314	45.1085	45.2973	76.9811	88.6441	81.652	43.6931	43.3053	39.5219	62.5595	60.3421	53.3306	63	86	65	122	0.4	0.9	0	0.5	0.000941682	5.11e-10	0.991585	0.00402033	620	-	-	-	-	FALSE	SGL_RS04945	slr1035
lcl|NC_000911.1_cds_621	621	382	123.781	142.876	120.227	214.675	195.172	231.773	137.371	156.571	136.868	165.673	138.519	162.464	114.807	134.73	125.523	212.218	175.727	201.321	117.291	146.865	127.96	159.259	135.379	142.906	137	151	127	205	0.1	0.7	-0.1	0.4	0.233751	9.96e-07	1	0.00877827	621	NA	NA	NA	NA	FALSE	NA	NA
lcl|NC_000911.1_cds_WP_020861482.1_622	WP_020861482.1	2043	293	293	296	351	408	469	346	300	319	293	325	376	26.9694	27.4197	30.6693	34.4348	36.4562	40.4286	29.3181	27.9266	29.5972	27.9518	31.5222	32.8226	175	181	161	223	0	0.5	-0.1	0.3	0.265497	0.000487271	1	0.084101	622	Mechanosensitive ion channel	-	-	MS_channel	FALSE	SGL_RS04955	sll0985
lcl|NC_000911.1_cds_WP_010871804.1_623	WP_010871804.1	447	22	23	27	18	22	25	20	28	25	27	19	27	15.0569	16.0041	20.8011	13.1302	14.6165	16.0238	12.6008	19.3805	17.2468	19.152	13.7024	17.525	20	21	21	18	0	-0.2	0	-0.2	0.923367	0.452935	1	0.529569	623	Glyoxalase/Bleomycin resistance protein/Dioxygenase superfamily	-	-	Glyoxalase,Glyoxalase_4	FALSE	SGL_RS04960	sll0984
lcl|NC_000911.1_cds_WP_010871805.1_624	WP_010871805.1	396	215	198	167	153	205	203	210	195	208	152	170	209	185.241	173.442	161.966	140.5	171.459	163.797	166.561	169.913	180.642	135.731	154.339	170.776	188	165	183	173	-0.2	-0.1	0	0.1	0.326746	0.156976	1	0.944214	624	cheY-homologous receiver domain	-	-	Response_reg	FALSE	SGL_RS04965	slr1037
lcl|NC_000911.1_cds_WP_020861483.1_625	WP_020861483.1	921	557	625	485	904	952	978	632	505	499	705	668	689	130.943	149.382	128.345	226.508	217.256	215.317	136.773	120.064	118.245	171.773	165.475	153.613	335	425	346	582	0.3	0.7	0	0.5	1.56e-06	3.09e-16	0.825959	8.56751e-05	625	S-adenosyl-L-methionine-dependent methyltransferase	-	-	Methyltransf_30	FALSE	SGL_RS04970	sll0983
lcl|NC_000911.1_cds_WP_010871807.1_626	WP_010871807.1	387	755	790	649	1026	1185	1233	733	770	716	680	655	736	681.639	725.145	659.569	987.282	1038.56	1042.51	609.21	703.058	651.592	636.289	623.127	630.182	697	660	710	1085	-0.1	0.6	0	0.7	0.869915	8.99e-13	0.94922	1.7864e-15	626	granule-associated protein	-	-	-	FALSE	SGL_RS04975	sll0982
lcl|NC_000911.1_cds_WP_010871808.1_627	WP_010871808.1	498	195	176	158	196	211	234	186	199	168	168	215	237	110.695	101.577	100.962	118.587	116.274	124.4	97.1991	114.246	96.1299	98.8419	128.606	127.592	143	163	140	167	0.2	0.2	0	0	0.0993378	0.187977	1	0.78395	627	-	-	-	-	FALSE	SGL_RS04980	sll0981
lcl|NC_000911.1_cds_WP_010871809.1_628	WP_010871809.1	1191	426	393	318	343	468	399	433	365	377	422	401	432	72.8892	68.3655	61.2476	62.551	77.7333	63.9348	68.2019	63.1596	65.0205	74.8348	72.298	70.1	229	245	223	236	0.1	0.1	0	-0.1	0.0508176	0.83041	1	0.202387	628	Reverse transcriptase-like	-	-	RVT_3	FALSE	SGL_RS04985	sll0980
lcl|NC_000911.1_cds_WP_010871810.1_629	WP_010871810.1	702	118	122	110	144	162	167	133	136	117	144	109	140	39.818	41.855	41.7829	51.7901	53.0664	52.7746	41.3147	46.4119	39.7959	50.3614	38.7572	44.8029	86	88	79	105	0	0.4	-0.1	0.3	0.600241	0.0130359	1	0.356798	629	Putative RNA methylase family UPF0020	-	-	Methyltransf_11,Methyltransf_25,Methyltransf_31	FALSE	SGL_RS04990	slr1039
lcl|NC_000911.1_cds_WP_010871811.1_630	WP_010871811.1	333	502	454	365	496	501	487	521	468	452	359	362	416	635.864	584.665	520.429	669.621	616.035	577.697	607.51	599.514	577.104	471.295	483.167	499.729	538	432	510	558	-0.3	0.1	-0.1	0.4	0.000657252	0.693578	1	0.0041837	630	-	-	-	-	TRUE	SGL_RS04995	slr1376
lcl|NC_000911.1_cds_WP_010871812.1_631	WP_010871812.1	657	745	669	571	789	939	898	771	658	687	750	685	810	276.093	252.067	238.201	311.647	337.81	311.664	263.033	246.615	256.633	288.071	267.497	284.685	480	514	459	598	0.1	0.4	-0.1	0.2	0.0584484	0.000880653	1	0.246167	631	Signal peptidase, peptidase S26	lepB2	3.4.21.89	Peptidase_S24,Peptidase_S26	FALSE	SGL_RS05000	slr1377
lcl|NC_000911.1_cds_WP_020861484.1_632	WP_020861484.1	624	572	515	480	691	793	840	605	555	611	532	502	664	228.44	209.11	215.787	294.131	307.438	314.171	222.427	224.162	245.965	220.204	211.256	251.492	411	397	370	540	0	0.5	-0.1	0.4	0.98823	4.42e-09	0.927473	0.000143919	632	Putative restriction endonuclease	-	-	Uma2	FALSE	SGL_RS05005	slr1378
lcl|NC_000911.1_cds_WP_010871814.1_633	WP_010871814.1	1452	1103	1034	940	941	896	987	1143	1108	1057	700	682	830	149.413	142.405	143.334	135.86	117.823	125.211	142.533	151.791	144.326	98.2766	97.3479	106.628	624	419	585	534	-0.6	-0.1	-0.1	0.3	3.79e-12	0.00268122	1	0.00819239	633	Cytochrome bd terminal oxidase subunit I	cydA	1.10.3.14	Cyt_bd_oxida_I	TRUE	SGL_RS05010	slr1379
lcl|NC_000911.1_cds_WP_010871815.1_634	WP_010871815.1	1011	559	454	426	404	431	488	570	547	543	327	350	375	116.848	96.4841	100.237	90.0072	87.4569	95.5301	109.683	115.635	114.41	70.8426	77.0913	74.3397	333	212	292	266	-0.6	-0.1	-0.2	0.3	5.66e-14	0.0107267	0.831707	0.022791	634	Cytochrome bd terminal oxidase subunit II	cydB	1.10.3.14	Cyt_bd_oxida_II	TRUE	SGL_RS05015	slr1380
lcl|NC_000911.1_cds_WP_010871816.1_635	WP_010871816.1	636	205	192	214	187	174	194	267	214	212	168	161	179	79.6228	75.8186	93.5633	77.4127	65.6055	70.5662	95.4664	84.0603	82.9994	67.6287	65.8928	65.9352	159	118	143	128	-0.4	-0.2	-0.2	0.1	0.000867936	0.0362014	0.991585	0.944652	635	Catalyzes the formation of N(7)-methylguanine at position 46 (m7G46) in tRNA	trmB	2.1.1.33	Methyltransf_4	TRUE	SGL_RS05020	sll1300
lcl|NC_000911.1_cds_WP_010871817.1_636	WP_010871817.1	1242	313	265	218	226	246	271	333	267	247	269	257	292	50.9361	43.8447	39.9343	39.1991	38.8618	41.3011	49.8862	43.9426	40.5166	45.3702	44.0699	45.0655	164	159	155	144	0	-0.1	-0.1	-0.1	0.871292	0.0547844	1	0.0183632	636	Catalyzes the formation of acetyl phosphate from acetate and ATP. Can also catalyze the reverse reaction	ackA	2.7.2.1	Acetate_kinase	FALSE	SGL_RS05025	sll1299
lcl|NC_000911.1_cds_WP_010871818.1_637	WP_010871818.1	741	204	189	169	250	196	236	209	216	192	166	182	214	63.8846	60.1753	59.5746	83.4435	59.584	69.2132	60.2515	68.4089	60.6069	53.878	60.0573	63.5565	134	123	124	149	-0.1	0.3	-0.1	0.3	0.709302	0.284338	1	0.274542	637	Dienelactone hydrolase family	clcD	3.1.1.45	DLH	FALSE	SGL_RS05030	sll1298
lcl|NC_000911.1_cds_WP_010871819.1_638	WP_010871819.1	216	54	49	38	38	29	35	47	53	46	24	28	43	379.707	350.301	300.778	284.79	197.952	230.48	304.234	376.898	326.038	174.906	207.463	286.75	192	127	195	136	-0.6	-0.5	0	0.1	0.0355327	0.0219729	1	1	638	NA	NA	NA	NA	FALSE	SGL_RS05035	ssr2315
lcl|NC_000911.1_cds_WP_010871820.1_639	WP_010871820.1	489	278	263	247	283	313	284	303	286	286	272	280	331	162.709	156.5	162.732	176.539	177.836	155.667	163.255	169.288	168.729	164.996	172.685	183.728	229	234	212	232	0	0.1	-0.1	0	0.434282	0.820023	0.991585	0.418048	639	Toxic component of a toxin-antitoxin (TA) module. An RNase	-	-	PIN	FALSE	SGL_RS05040	slr1383
lcl|NC_000911.1_cds_WP_010871822.1_640	WP_010871822.1	1176	511	466	444	429	499	501	577	504	526	534	559	634	88.7752	82.309	86.8284	79.4355	84.1548	81.5116	92.2788	88.5512	92.111	96.1501	102.332	104.458	313	338	280	279	0.1	0	-0.2	-0.3	0.028167	0.175686	0.924339	6.54762e-06	640	protein conserved in bacteria	-	-	-	FALSE	SGL_RS05050	slr1384
lcl|NC_000911.1_cds_WP_010871823.1_641	WP_010871823.1	969	177	202	140	246	279	287	200	159	207	193	167	214	39.0165	45.2706	34.7385	57.7958	59.7016	59.2471	40.5845	35.4458	45.9939	44.093	38.7899	44.7372	115	117	106	165	0	0.6	-0.1	0.5	0.572641	1.23e-06	1	0.000265181	641	GAF domain	-	-	GAF_2,PAS,PAS_3	FALSE	SGL_RS05055	slr1385
lcl|NC_000911.1_cds_WP_010871824.1_642	WP_010871824.1	264	15	22	23	22	14	24	20	17	17	16	23	25	39.1426	58.3675	67.5607	61.1882	35.4645	58.6517	48.0445	44.8642	44.7159	43.2729	63.2432	61.8698	32	39	38	36	0.3	-0.1	0.2	-0.1	0.439716	0.787728	0.987469	0.761298	642	-	-	-	-	FALSE	SGL_RS05060	ssr2318
lcl|NC_000911.1_cds_WP_041425777.1_643	WP_041425777.1	1014	112	98	92	116	127	181	125	127	99	136	110	133	23.3252	20.7503	21.5677	25.7485	25.6755	35.3018	23.9648	26.7488	20.7825	29.3552	24.1395	26.2688	70	76	61	85	0.1	0.5	-0.2	0.2	0.281762	0.0360727	0.959337	0.897113	643	Rieske [2Fe-2S] domain	pobA	-	Rieske	FALSE	SGL_RS05065	sll1297
lcl|NC_000911.1_cds_WP_010871826.1_644	WP_010871826.1	297	18	23	11	37	37	59	21	21	16	21	21	25	31.1754	40.5002	21.4457	68.301	62.2083	95.6978	33.4822	36.7834	27.9328	37.6961	38.3254	41.0638	26	31	24	60	0.2	1.3	-0.1	0.9	0.451684	5.75e-05	1	0.00313635	644	2Fe-2S iron-sulfur cluster binding domain	-	-	Fer2	FALSE	SGL_RS05070	ssl2559
lcl|NC_000911.1_cds_WP_010871827.1_645	WP_010871827.1	2775	842	823	705	978	1070	1139	993	779	805	859	897	965	55.4794	55.1328	52.2898	68.6823	68.4401	70.2836	60.2315	51.9099	53.4651	58.6611	62.2788	60.3014	457	484	422	566	0.1	0.4	-0.1	0.2	0.0748454	3.99e-05	1	0.200693	645	Signal transducing histidine kinase, homodimeric domain	-	-	CheW,H-kinase_dim,HATPase_c,Hpt,Response_reg	FALSE	SGL_RS05075	sll1296
lcl|NC_000911.1_cds_WP_010871828.1_646	WP_010871828.1	2862	1754	1787	1664	1770	1998	2259	2116	1791	1833	1825	1776	1937	111.795	115.8	119.387	120.241	123.622	134.841	124.155	115.447	117.764	120.558	119.279	117.086	1016	982	925	1068	0	0.2	-0.1	0.1	0.801952	0.350032	0.991585	0.972117	646	Methyl-accepting chemotaxis-like domains (chemotaxis sensory transducer).	pilJ	-	GAF,HAMP,MCPsignal	FALSE	SGL_RS05080	sll1294
lcl|NC_000911.1_cds_WP_010871829.1_647	WP_010871829.1	468	258	245	228	291	327	295	290	239	272	263	254	256	162.792	157.17	161.941	195.701	200.294	174.32	168.448	152.512	172.996	171.991	168.879	153.191	216	211	202	247	0	0.3	-0.1	0.2	0.880965	0.0583215	1	0.312867	647	Two component signalling adaptor domain	-	-	CheW	FALSE	SGL_RS05085	sll1293
lcl|NC_000911.1_cds_WP_010871830.1_648	WP_010871830.1	366	388	438	397	530	546	532	487	386	406	455	443	499	394.349	452.599	454.2	574.131	538.702	506.374	455.652	396.761	415.939	479.29	474.439	480.983	425	472	421	538	0.2	0.4	0	0.2	0.0198993	0.0038449	1	0.372278	648	cheY-homologous receiver domain	-	-	Response_reg	FALSE	SGL_RS05090	sll1292
lcl|NC_000911.1_cds_WP_020861489.1_649	WP_020861489.1	1122	683	631	626	939	989	1042	636	671	623	791	764	790	125.598	117.973	129.582	184.042	176.55	179.45	107.665	124.79	115.48	150.757	148.042	137.775	380	464	386	585	0.3	0.6	0	0.3	3.22e-05	1.04e-10	0.903138	0.0106338	649	cheY-homologous receiver domain	-	-	DUF4388,Response_reg	FALSE	SGL_RS05095	sll1291
lcl|NC_000911.1_cds_WP_010871832.1_650	WP_010871832.1	2001	991	1006	923	973	1058	1127	1093	991	1026	893	833	1000	93.3435	96.3383	97.8634	97.681	96.7394	99.4135	94.7733	94.4012	97.4121	87.1766	82.6768	89.3287	566	498	535	575	-0.2	0.1	-0.1	0.2	0.181862	0.908068	1	0.280045	650	RNB	rnb	3.1.13.1	RNB	FALSE	SGL_RS05100	sll1290
lcl|NC_000911.1_cds_WP_010871833.1_651	WP_010871833.1	585	179	163	164	157	161	181	179	153	178	153	158	213	78.7102	72.8712	81.1764	73.5808	68.7244	74.5362	72.458	68.0397	78.8957	69.728	73.2088	88.8256	122	126	123	119	0.1	0	0	-0.1	0.518657	0.251208	0.991585	0.279756	651	Redoxin	-	-	AhpC-TSA	FALSE	SGL_RS05105	sll1289
lcl|NC_000911.1_cds_WP_010871834.1_652	WP_010871834.1	1998	2292	2205	2044	1923	2191	2286	2462	2107	2133	2001	1987	2062	216.246	211.511	217.082	193.375	200.671	201.986	213.834	201.044	202.852	195.668	197.542	184.503	1220	1105	1198	1166	-0.1	0	0	0.1	0.468556	0.020908	0.941363	0.839565	652	Acts as a processive, ATP-dependent zinc metallopeptidase for both cytoplasmic and membrane proteins. Plays a role in the quality control of integral membrane proteins	ftsH4	-	AAA,FtsH_ext,Peptidase_M41	FALSE	SGL_RS05110	slr1390
lcl|NC_000911.1_cds_WP_010871835.1_653	WP_010871835.1	471	250	257	227	220	251	287	309	238	248	266	263	292	156.004	163.05	159.452	146.321	152.047	167.722	177.505	150.199	155.992	172.035	172.934	172.806	213	223	202	204	0.1	0	-0.1	-0.1	0.259721	0.47979	1	0.0386316	653	domain, Protein	-	-	-	FALSE	SGL_RS05115	slr1391
lcl|NC_000911.1_cds_WP_010871836.1_654	WP_010871836.1	240	61	75	63	22	31	31	96	91	82	26	35	43	246.229	307.795	286.259	94.6497	121.473	117.188	356.727	371.488	333.641	108.773	148.87	164.611	222	88	173	70	-1.3	-1.3	-0.4	-0.3	1.94e-12	1.66e-10	0.486494	0.20305	654	Fe2 transport system protein A	-	-	FeoA	TRUE	SGL_RS05120	ssr2333
lcl|NC_000911.1_cds_WP_010871837.1_655	WP_010871837.1	1845	692	730	643	788	765	893	809	761	744	573	554	610	71.3578	76.533	74.6371	86.6061	76.578	86.2378	76.7961	79.3621	77.3328	61.239	60.1968	59.6549	425	320	381	449	-0.4	0.2	-0.2	0.5	5.19e-06	0.195269	0.941363	1.1376e-05	655	transporter of a GTP-driven Fe(2 ) uptake system	feoB	-	FeoB_C,FeoB_N,Gate	TRUE	SGL_RS05125	slr1392
lcl|NC_000911.1_cds_WP_010871838.1_656	WP_010871838.1	213	225	239	248	521	474	610	293	272	322	145	168	277	1699.63	1835.52	2108.78	4194.65	3475.82	4315.31	2037.48	2077.94	2451.79	1135.21	1337.24	1984.41	1242	841	1059	2265	-0.6	1.1	-0.2	1.4	0.00269319	1.31e-21	0.549236	8.80214e-18	656	PFAM Chlorophyll A-B binding protein	hliA	-	Chloroa_b-bind	TRUE	SGL_RS05130	ssl2542
lcl|NC_000911.1_cds_WP_020861492.1_657	WP_020861492.1	2853	445	468	388	444	491	560	496	469	481	451	486	578	28.4593	30.4299	27.9321	30.2645	30.4827	33.54	29.2012	30.334	31.0073	29.8936	32.7513	35.0568	256	269	231	265	0.1	0.2	-0.1	0	0.143823	0.463512	0.965434	0.257074	657	Domain present in phytochromes and cGMP-specific phosphodiesterases.	-	-	GAF,HATPase_c,HisKA,PAS,PAS_3,PAS_8,PAS_9,Response_reg	FALSE	SGL_RS05135	slr1393
lcl|NC_000911.1_cds_WP_010871840.1_658	WP_010871840.1	456	147	155	144	126	138	118	181	173	174	153	135	142	97.0844	104.077	107.054	88.693	88.4746	72.9836	110.044	115.55	115.834	104.728	93.9494	88.9408	145	120	126	105	-0.3	-0.3	-0.2	-0.2	0.110492	0.0100166	0.83893	0.0942865	658	Divergent PAP2 family	-	-	DUF212	FALSE	SGL_RS05140	slr1394
lcl|NC_000911.1_cds_WP_020861493.1_659	WP_020861493.1	195	2	4	3	7	4	3	11	5	4	5	7	5	22.7359	46.231	38.3894	84.8139	44.1418	31.9385	115.115	57.4838	45.8351	58.9102	83.8511	53.9055	40	36	19	29	-0.2	0.6	-1	-0.3	1	0.533093	0.752281	0.784437	659	NA	NA	NA	NA	FALSE	NA	NA
lcl|NC_000911.1_cds_WP_010871841.1_660	WP_010871841.1	711	257	232	160	202	184	176	280	242	203	259	205	208	85.1978	78.1941	59.7067	71.3729	59.2135	54.641	85.4493	81.1342	67.8339	88.9883	71.6106	65.3942	160	150	145	125	-0.1	-0.2	-0.1	-0.3	0.969833	0.0397478	1	0.0303706	660	Bacterial regulatory proteins, tetR family	-	-	TetR_N	FALSE	SGL_RS05150	sll1286
lcl|NC_000911.1_cds_WP_010871842.1_661	WP_010871842.1	1077	225	192	206	176	223	224	264	244	197	192	238	225	43.4964	37.7366	44.8277	36.2635	41.8488	40.5536	46.9818	47.7039	38.3877	38.4689	48.4815	41.2509	140	131	125	124	-0.1	0	-0.2	-0.1	0.934694	0.310924	0.994229	0.200304	661	Glycosyl Transferase	-	-	-	FALSE	SGL_RS05155	slr1395
lcl|NC_000911.1_cds_WP_010871843.1_662	WP_010871843.1	618	305	281	310	173	186	175	310	313	299	274	312	308	123.552	115.731	141.358	74.6937	73.1428	66.3896	115.603	128.23	122.089	115.038	133.178	118.327	215	210	213	125	0	-0.8	0	-0.7	0.855573	1.71e-15	1	1.43642e-15	662	-	-	-	-	FALSE	SGL_RS05160	slr1396
lcl|NC_000911.1_cds_WP_010871844.1_663	WP_010871844.1	624	967	1014	883	1813	1870	1673	1019	1000	948	1355	1333	1424	386.192	411.723	396.959	771.722	724.979	625.725	374.633	403.896	381.628	560.859	560.964	539.345	688	962	676	1246	0.5	0.9	0	0.4	1.07e-14	7.69e-20	1	0.00578624	663	tRNA 5'-leader removal	-	-	-	FALSE	SGL_RS05165	slr1397
lcl|NC_000911.1_cds_WP_020861495.1_664	WP_020861495.1	708	281	264	226	441	457	554	315	304	263	389	354	442	93.7031	89.5039	84.8328	156.737	147.935	173.009	96.6971	102.521	88.4013	134.442	124.388	139.782	195	264	173	322	0.4	0.9	-0.2	0.3	1.46e-08	6.89e-18	0.924339	0.0836503	664	NA	NA	NA	NA	FALSE	SGL_RS05170	slr1398
lcl|NC_000911.1_cds_WP_010871846.1_665	WP_010871846.1	942	178	157	168	239	327	337	155	145	157	205	212	236	40.6627	36.4642	43.201	58.1917	72.5156	72.097	32.5959	33.4994	36.1519	48.5365	51.0318	51.1292	93	134	104	184	0.5	0.8	0.2	0.5	1.48e-08	1.37e-09	0.579276	0.00267477	665	Catalyzes the radical-mediated transfer of the hydroxybenzyl group from 4-hydroxyphenylpyruvate (HPP) to 5-amino- 6-ribitylamino-2,4(1H,3H)-pyrimidinedione to form 7,8-didemethyl- 8-hydroxy-5-deazariboflavin (FO)	cofG	2.5.1.77	Radical_SAM	FALSE	SGL_RS05175	sll1285
lcl|NC_000911.1_cds_WP_010871847.1_666	WP_010871847.1	615	195	230	170	243	278	316	214	162	211	192	133	184	79.5622	95.4092	78.078	105.673	110.109	120.745	80.3787	66.8467	86.778	81.1916	57.181	71.1984	137	120	141	196	-0.2	0.5	0	0.7	0.511127	0.00103415	0.961018	4.68571e-06	666	Phospholipase/Carboxylesterase	sll1284	-	Abhydrolase_2	FALSE	SGL_RS05180	sll1284
lcl|NC_000911.1_cds_WP_020861496.1_667	WP_020861496.1	1161	673	721	629	664	764	965	648	653	619	560	578	668	118.742	129.335	124.925	124.866	130.855	159.451	105.25	116.519	110.087	102.404	107.46	111.776	375	355	399	468	-0.1	0.2	0.1	0.4	0.943503	0.332234	0.402936	0.00634727	667	Stage II sporulation protein	spoIID	-	SpoIID	FALSE	SGL_RS05185	sll1283
lcl|NC_000911.1_cds_WP_010871849.1_668	WP_010871849.1	849	466	447	376	410	425	441	457	450	423	388	347	433	121.685	118.672	110.522	114.11	107.733	107.845	109.856	118.839	111.339	105.008	95.4794	107.231	278	246	273	268	-0.2	0	0	0.1	0.255214	0.129591	1	0.900723	668	Protein of unknown function (DUF1350)	-	-	DUF1350	FALSE	SGL_RS05190	slr1699
lcl|NC_000911.1_cds_WP_010871850.1_669	WP_010871850.1	405	86	84	80	66	68	77	96	79	109	48	86	76	70.8592	70.3668	74.1987	57.96	54.3894	59.4155	72.8156	65.8292	90.5273	40.9899	74.6663	59.3871	86	64	78	64	-0.4	-0.3	-0.1	0	0.15034	0.0275249	1	0.820524	669	Ferredoxin	-	-	-	FALSE	SGL_RS05195	sll1584
lcl|NC_000911.1_cds_WP_010871851.1_670	WP_010871851.1	1689	1376	1187	968	725	707	803	1664	1386	1183	1110	980	819	156.746	137.474	124.126	88.0245	78.1818	85.6654	174.497	159.674	135.837	131.051	117.634	88.4797	784	541	658	414	-0.5	-0.7	-0.3	-0.4	0.00174702	2e-17	0.684964	0.0003736	670	breast cancer carboxy-terminal domain	-	-	BRCT	TRUE	SGL_RS05200	sll1583
lcl|NC_000911.1_cds_WP_010871852.1_671	WP_010871852.1	3357	686	611	603	665	626	745	797	680	719	571	632	711	36.8703	33.3876	36.482	38.0944	32.6614	37.4991	39.4336	36.962	38.9527	31.8073	35.793	36.2413	385	336	334	357	-0.2	0.1	-0.2	0.1	0.179929	0.844815	0.748649	0.977939	671	AAA domain	-	-	AAA_11,AAA_12	FALSE	SGL_RS05205	sll1582
lcl|NC_000911.1_cds_WP_223211339.1_672	WP_223211339.1	1506	1336	1329	1158	1256	1410	1554	1358	1178	1241	1158	1237	1396	173.499	175.471	169.28	173.846	177.753	188.996	162.347	154.713	162.449	155.86	169.273	171.932	709	715	724	793	0	0.1	0	0.2	0.36184	0.911508	0.673949	0.685705	672	Polysaccharide biosynthesis/export protein	gumB	-	Poly_export,SLBB	FALSE	SGL_RS05210	sll1581
lcl|NC_000911.1_cds_WP_010871854.1_673	WP_010871854.1	264	51	64	48	74	78	68	61	63	55	48	47	76	133.085	169.796	140.996	205.815	197.588	166.18	146.536	166.262	144.669	129.819	129.236	188.084	106	103	101	132	0	0.4	-0.1	0.4	1	0.140459	1	0.302303	673	Tryptophan-rich protein (DUF2389)	-	-	DUF2389	FALSE	SGL_RS05215	ssr2843
lcl|NC_000911.1_cds_WP_010871855.1_674	WP_010871855.1	756	165	216	171	211	255	273	208	167	181	180	194	222	50.2799	66.9198	58.6562	68.5298	75.4323	77.9083	58.3484	51.4659	55.596	56.8487	62.2931	64.1569	120	130	121	160	0.1	0.4	0	0.3	0.157045	0.0201179	1	0.0974753	674	Domain of unknown function (DUF1995)	-	-	DUF1995	FALSE	SGL_RS05220	slr1702
lcl|NC_000911.1_cds_WP_010871856.1_675	WP_010871856.1	1293	590	627	580	467	576	561	676	562	669	527	546	655	91.5377	98.9022	101.294	77.2238	86.7517	81.512	96.5495	88.1815	104.624	84.7415	89.2624	96.3762	366	333	348	308	-0.1	-0.2	-0.1	-0.1	0.5598	0.000357476	1	0.0278899	675	Catalyzes the attachment of serine to tRNA(Ser). Is also able to aminoacylate tRNA(Sec) with serine, to form the misacylated tRNA L-seryl-tRNA(Sec), which will be further converted into selenocysteinyl-tRNA(Sec)	serS	6.1.1.11	Seryl_tRNA_N,tRNA-synt_2b	FALSE	SGL_RS05225	slr1703
lcl|NC_000911.1_cds_WP_010871857.1_676	WP_010871857.1	252	455	476	397	114	160	142	582	422	497	211	254	263	1450.15	1542.41	1424.29	387.251	495.027	423.839	1707.57	1360.21	1596.66	696.982	853.028	794.946	1028	512	957	287	-1	-1.7	-0.1	-0.8	4.37e-21	6.08e-79	0.959337	3.04338e-13	676	CpcD/allophycocyanin linker domain	cpcD	-	CpcD	TRUE	SGL_RS05230	ssl3093
lcl|NC_000911.1_cds_WP_010871858.1_677	WP_010871858.1	876	4728	4815	4030	1496	1866	1705	5584	4744	5252	3187	2983	3158	1185.37	1227.34	1137.34	399.756	454.146	400.324	1288.78	1202.86	1327.26	828.126	788.058	750.878	3233	1949	2854	1054	-0.7	-1.4	-0.2	-0.9	2.74e-19	1.94e-102	0.673949	6.26884e-32	677	CpcD/allophycocyanin linker domain	cpcC	-	CpcD,PBS_linker_poly	TRUE	SGL_RS05235	sll1580
lcl|NC_000911.1_cds_WP_010871859.1_678	WP_010871859.1	822	5918	5969	4918	1695	2292	2103	7072	5766	6011	3948	3908	4014	1612.32	1653.37	1508.25	492.191	606.177	536.571	1773.68	1588.71	1650.74	1114.79	1121.92	1037.13	3977	2524	3596	1287	-0.7	-1.5	-0.1	-1	9.83e-17	8.82e-87	0.924339	1.75687e-33	678	CpcD/allophycocyanin linker domain	cpcC2	-	CpcD,PBS_linker_poly	TRUE	SGL_RS05240	sll1579
lcl|NC_000911.1_cds_WP_010871860.1_679	WP_010871860.1	489	9042	9382	8661	2549	3351	2612	11541	9162	9882	6499	6198	5915	5292.15	5582.82	5706.15	1590.1	1903.92	1431.7	6218.22	5423.14	5829.98	3942.32	3822.5	3283.24	8009	4943	7278	2240	-0.7	-1.7	-0.1	-1.1	4.4e-13	5.56e-79	0.924339	1.10955e-27	679	Phycobilisome protein	cpcA	-	Phycobilisome	TRUE	SGL_RS05245	sll1578
lcl|NC_000911.1_cds_WP_010871861.1_680	WP_010871861.1	519	6137	6190	5800	2155	3133	2466	7402	5649	6251	4870	4664	4497	3255.15	3338.08	3462.99	1218.29	1613.18	1224.95	3614.26	3030.26	3342.1	2677.21	2606.77	2262.14	4881	3596	4697	1968	-0.4	-1.3	-0.1	-0.9	7.42e-05	1.01e-41	1	2.47548e-16	680	Phycobilisome protein	cpcB	-	Phycobilisome	TRUE	SGL_RS05250	sll1577
lcl|NC_000911.1_cds_WP_010871862.1_681	WP_010871862.1	219	22	27	20	13	16	24	36	18	29	24	23	14	143.958	179.626	147.317	90.666	101.635	147.074	216.856	119.119	191.279	162.766	158.588	86.8806	102	78	90	65	-0.4	-0.5	-0.2	-0.3	0.416158	0.13131	1	0.524205	681	-	-	-	-	FALSE	SGL_RS05255	ssr2848
lcl|NC_000911.1_cds_WP_010871863.1_682	WP_010871863.1	825	6544	6636	5685	5043	6226	6245	7164	6892	6640	5706	5568	5646	1774.33	1829.31	1735.12	1457.36	1638.73	1585.75	1788.14	1889.86	1814.74	1603.47	1590.81	1451.82	4365	3594	4034	3699	-0.3	-0.1	-0.1	0	0.00554496	0.000886595	0.963997	0.5983	682	multi-organism process	-	-	-	TRUE	SGL_RS05260	slr1704
lcl|NC_000911.1_cds_WP_020861498.1_683	WP_020861498.1	201	10	13	9	10	15	13	5	11	19	6	8	16	99.745	131.833	101.051	106.311	145.241	121.435	45.911	110.963	191.029	62.0269	84.0832	151.353	64	55	61	68	-0.2	0.2	-0.1	0.3	0.82353	0.901984	1	0.755271	683	-	-	-	-	FALSE	NA	NA
lcl|NC_000911.1_cds_684	684	1567	480	463	413	472	501	474	527	492	493	480	500	580	59.5553	58.4051	57.6816	62.4177	60.3426	55.0768	60.1929	61.7359	61.6568	61.7246	65.3698	68.2476	283	293	255	271	0	0.1	-0.1	-0.1	0.183872	0.810156	0.953911	0.0347192	684	NA	NA	NA	NA	FALSE	NA	NA
lcl|NC_000911.1_cds_WP_020861499.1_685	WP_020861499.1	444	107	116	96	108	105	112	127	112	122	72	87	101	74.1281	81.7048	74.8649	79.7461	70.6148	72.6655	80.995	78.4712	85.195	51.6975	63.5107	66.3592	101	74	92	91	-0.5	0	-0.1	0.3	0.00938186	0.597695	1	0.253718	685	-	-	-	-	TRUE	SGL_RS05280	sll1573
lcl|NC_000911.1_cds_WP_010871867.1_686	WP_010871867.1	867	1774	1666	1438	1111	1269	1167	1831	1824	1570	1000	967	1134	450.757	430.382	411.297	300.877	313.01	277.697	428.285	468.713	402.109	263.346	258.907	273.264	1087	649	1028	740	-0.7	-0.5	-0.1	0.2	2.21e-19	4.6e-15	1	0.40861	686	Succinylglutamate desuccinylase / Aspartoacylase family	aspA	3.5.1.15	AstE_AspA	TRUE	SGL_RS05285	slr1705
lcl|NC_000911.1_cds_WP_010871868.1_687	WP_010871868.1	1032	207	214	190	172	162	201	235	232	249	173	135	199	42.1784	44.3327	43.5795	37.3538	32.0437	38.3555	44.0802	47.8081	51.1417	36.5346	28.9856	38.4551	143	102	124	107	-0.5	-0.2	-0.2	0.1	0.000858982	0.00414856	0.830455	0.961988	687	Male sterility protein	dfrA	1.1.1.219	Epimerase	TRUE	SGL_RS05290	slr1706
lcl|NC_000911.1_cds_WP_010871869.1_688	WP_010871869.1	195	50	50	63	48	47	57	45	50	38	37	58	47	568.398	577.887	806.178	581.581	518.666	606.832	470.923	574.838	435.433	435.935	694.766	506.712	269	297	353	310	0.1	-0.2	0.4	0.1	0.591232	0.359556	0.673949	1	688	Heavy-metal-associated domain	-	-	HMA	FALSE	SGL_RS05295	ssr2857
lcl|NC_000911.1_cds_WP_010871870.1_689	WP_010871870.1	1236	2236	2180	2058	1780	2050	2002	2371	2089	1991	1866	1905	1959	365.981	362.772	379.175	310.523	325.722	306.875	357.251	345.795	328.483	316.545	328.556	304.09	1247	1113	1264	1129	-0.2	-0.2	0	0	0.304322	4.99e-05	0.724444	0.418546	689	Peptidase family M23	-	-	Peptidase_M23	FALSE	SGL_RS05300	slr1708
lcl|NC_000911.1_cds_WP_010871871.1_690	WP_010871871.1	1377	521	574	482	461	533	594	642	528	552	491	506	547	75.0685	84.0858	78.1763	70.7958	74.5512	80.1526	85.155	76.9391	80.1704	73.3228	76.8243	74.746	327	295	302	302	-0.2	0	-0.1	0	0.430219	0.199224	1	0.560021	690	Helix-hairpin-helix motif	dnaE	2.7.7.7	HHH_6,tRNA_anti-codon	FALSE	SGL_RS05305	sll1572
lcl|NC_000911.1_cds_WP_010871872.1_691	WP_010871872.1	942	475	450	423	434	464	535	515	433	469	458	419	443	108.51	104.515	108.774	105.67	102.897	114.457	108.303	100.036	107.995	108.438	100.86	95.9756	289	271	278	293	-0.1	0.1	-0.1	0.1	0.909102	0.708939	1	1	691	RDD family	-	-	GPDPase_memb	FALSE	SGL_RS05310	sll1571
lcl|NC_000911.1_cds_WP_020861500.1_692	WP_020861500.1	705	120	111	110	145	159	171	140	120	107	130	155	171	40.2528	37.8554	41.5351	51.8405	51.7749	53.7182	43.2313	40.7089	36.1788	45.1956	54.7866	54.3991	81	102	77	105	0.3	0.5	-0.1	0.1	0.00483621	0.00509691	1	0.84908	692	transport	-	-	-	FALSE	SGL_RS05315	sll1570
lcl|NC_000911.1_cds_WP_010871874.1_693	WP_010871874.1	2250	708	688	609	555	574	633	813	692	693	548	506	556	58.5913	57.8867	56.7316	48.953	46.1125	49.0585	61.9363	57.916	57.808	47.0022	44.1243	43.637	396	291	363	318	-0.4	-0.2	-0.1	0.1	2.56e-06	2.71e-05	1	0.900539	693	Inner membrane component of T3SS, cytoplasmic domain	mrcB	-	FHA,Transgly,Transpeptidase,Yop-YscD_cpl	TRUE	SGL_RS05320	slr1710
lcl|NC_000911.1_cds_WP_010871875.1_694	WP_010871875.1	609	218	205	152	169	174	181	221	200	193	160	175	189	90.2481	86.2831	70.8326	74.5684	69.9259	70.1731	84.2227	83.7345	80.5367	68.6498	76.3392	74.2034	144	124	137	123	-0.2	-0.2	-0.1	0	0.21958	0.0437381	1	0.509778	694	PAP_fibrillin	-	-	PAP_fibrillin	FALSE	SGL_RS05325	sll1568
lcl|NC_000911.1_cds_WP_010871876.1_695	WP_010871876.1	1953	478	496	433	459	516	508	504	501	469	433	481	487	46.2555	48.7987	47.1663	47.3407	48.4722	46.0374	44.8974	49.0305	45.7471	43.4272	49.0466	44.6936	269	256	258	271	-0.1	0.1	-0.1	0.1	1	0.607903	1	0.896919	695	Oligopeptide/dipeptide transporter, C-terminal region	-	-	ABC_tran,oligo_HPY	FALSE	SGL_RS05330	sll1927
lcl|NC_000911.1_cds_WP_038531201.1_696	WP_038531201.1	255	121	122	121	88	81	75	135	123	113	122	94	71	365.633	374.809	411.579	283.419	237.603	212.243	375.534	375.888	344.186	382.083	299.307	203.469	244	195	253	163	-0.3	-0.6	0	-0.3	0.253789	6.28e-06	1	0.244782	696	-	rpaC	-	-	FALSE	NA	NA
lcl|NC_000911.1_cds_WP_010871878.1_697	WP_010871878.1	786	274	286	247	197	244	250	286	274	276	250	289	333	79.2278	84.0783	80.3956	60.7128	68.4896	67.6984	76.1287	80.1255	80.4436	74.9212	88.0548	91.3171	179	188	175	148	0.1	-0.2	0	-0.3	0.246281	0.00025678	1	6.58721e-05	697	Beta-lactamase superfamily domain	-	-	Lactamase_B_3	FALSE	SGL_RS05340	slr2005
lcl|NC_000911.1_cds_WP_010871879.1_698	WP_010871879.1	717	327	281	260	209	272	253	296	282	251	290	302	303	107.148	93.6122	95.8996	72.9908	86.5191	77.6367	89.2858	93.4497	82.9019	98.4853	104.273	94.1583	182	199	194	162	0.1	-0.3	0.1	-0.3	0.0638132	0.000382742	0.673949	0.000247362	698	Uncharacterized integral membrane protein (DUF2301)	-	-	DUF2301	FALSE	SGL_RS05345	sll1925
lcl|NC_000911.1_cds_WP_010871880.1_699	WP_010871880.1	345	96	62	77	36	27	27	109	80	117	38	46	73	111.605	73.2815	100.765	44.6068	30.4708	29.3959	116.653	94.058	137.105	45.7861	56.3506	80.4852	109	57	87	32	-0.9	-1.4	-0.3	-0.8	0.000113926	1.19e-09	0.821177	0.0041837	699	NADH-ubiquinone/plastoquinone oxidoreductase chain 4L	-	-	Oxidored_q2	TRUE	SGL_RS05350	slr2006
lcl|NC_000911.1_cds_WP_010871881.1_700	WP_010871881.1	1464	212	187	213	140	107	140	289	206	288	126	123	121	28.4453	25.5098	32.1708	20.0212	13.9369	17.5919	35.6967	27.9534	38.9513	17.522	17.3903	15.3972	148	70	116	73	-1.1	-0.7	-0.3	0.1	9.87e-13	9.31e-08	0.601395	0.927704	700	Proton-conducting membrane transporter	ndhD5	-	Proton_antipo_M	TRUE	SGL_RS05355	slr2007
lcl|NC_000911.1_cds_WP_010871882.1_701	WP_010871882.1	351	187	199	195	179	156	180	211	183	180	160	151	156	208.816	225.926	245.112	213.04	169.104	188.237	216.9	206.665	202.605	185.174	177.675	165.206	200	166	210	181	-0.3	-0.2	0.1	0.1	0.0870918	0.0181676	0.941363	0.909251	701	NADH-ubiquinone/plastoquinone oxidoreductase chain 4L	-	-	Oxidored_q2	FALSE	SGL_RS05360	slr2008
lcl|NC_000911.1_cds_WP_010871883.1_702	WP_010871883.1	1488	789	666	669	648	661	742	865	696	759	642	587	681	103.894	89.1615	99.1623	90.944	84.4931	91.5013	104.854	92.6861	100.742	87.6163	81.4477	85.0433	436	361	403	386	-0.3	-0.1	-0.1	0.1	0.0204867	0.0504589	1	1	702	Proton-conducting membrane transporter	ndhD5	-	Proton_antipo_M	FALSE	SGL_RS05365	slr2009
lcl|NC_000911.1_cds_WP_010871884.1_703	WP_010871884.1	393	142	118	122	101	107	155	160	124	143	103	121	121	124.237	104.963	120.152	94.1828	90.8772	127.001	128.866	109.718	126.112	93.3982	111.552	100.399	132	108	122	113	-0.3	-0.1	-0.1	0.1	0.13392	0.24951	1	0.921691	703	Na+/H+ ion antiporter subunit	-	-	MNHE	FALSE	SGL_RS05370	slr2010
lcl|NC_000911.1_cds_WP_010871885.1_704	WP_010871885.1	294	83	83	65	81	61	75	103	87	92	67	71	70	148.293	150.768	130.726	154.246	105.798	125.491	169.408	157.2	165.685	124.066	133.668	118.61	129	97	110	100	-0.4	-0.1	-0.2	0	0.0385151	0.3456	0.873188	0.953073	704	-	-	-	-	FALSE	SGL_RS05375	ssr3409
lcl|NC_000911.1_cds_WP_010871886.1_705	WP_010871886.1	297	92	107	82	97	82	133	116	96	110	76	87	95	159.341	188.414	159.868	179.059	137.867	215.726	184.949	168.153	192.038	136.424	158.777	156.043	145	118	131	141	-0.3	0.1	-0.1	0.3	0.159867	0.972752	0.991585	0.517683	705	Na+/H+ antiporter subunit	-	-	PhaG_MnhG_YufB	FALSE	SGL_RS05380	ssr3410
lcl|NC_000911.1_cds_WP_020861505.1_706	WP_020861505.1	576	236	204	186	178	184	206	239	208	210	205	190	192	106.252	93.378	94.2638	85.4143	80.4172	86.8565	99.0552	94.7066	95.3012	95.6567	90.1375	81.9796	158	142	153	137	-0.1	-0.2	0	-0.1	0.573853	0.0161786	1	0.26879	706	Domain of unknown function (DUF4040)	-	-	DUF4040	FALSE	SGL_RS05385	slr2011
lcl|NC_000911.1_cds_WP_010871888.1_707	WP_010871888.1	648	339	309	268	245	283	301	373	336	312	218	247	258	128.15	118.759	114.041	98.7124	103.851	106.561	129.802	128.455	118.885	85.4109	98.3884	92.4952	233	167	213	190	-0.5	-0.2	-0.1	0.2	4.58e-06	0.00393367	0.982825	0.506133	707	Domain related to MnhB subunit of Na+/H+ antiporter	-	-	MnhB	TRUE	SGL_RS05390	slr2012
lcl|NC_000911.1_cds_WP_010871889.1_708	WP_010871889.1	1308	473	458	385	402	415	499	511	450	504	394	365	450	72.3927	71.2672	66.3289	65.5762	61.658	71.5229	71.9963	69.6529	77.7534	62.4982	58.8647	65.3171	281	233	254	252	-0.3	0	-0.1	0.1	0.0283088	0.192891	0.965434	0.959993	708	Protein of unknown function DUF58	-	-	DUF58	FALSE	SGL_RS05395	slr2013
lcl|NC_000911.1_cds_WP_223211340.1_709	WP_223211340.1	621	42	59	34	41	38	49	31	34	40	18	33	50	16.8928	24.1266	15.3936	17.5761	14.8369	18.4569	11.4781	13.8301	16.2169	7.50349	13.986	19.0723	24	24	32	30	0	-0.1	0.4	0.3	1	0.51562	0.673949	0.560021	709	helix_turn_helix, cAMP Regulatory protein	crp1	-	HTH_Crp_2,cNMP_binding	FALSE	SGL_RS05400	sll1924
lcl|NC_000911.1_cds_WP_010871891.1_710	WP_010871891.1	1143	432	452	389	502	550	516	457	460	417	388	399	446	77.6742	82.6271	78.7319	96.2019	95.9983	86.8868	75.6423	83.6458	75.5761	72.3041	75.5952	76.0517	261	243	252	308	-0.1	0.3	-0.1	0.3	0.757527	0.0449738	1	0.0106325	710	Prokaryotic N-terminal methylation motif	-	-	N_methyl	FALSE	SGL_RS05405	slr2015
lcl|NC_000911.1_cds_WP_010871892.1_711	WP_010871892.1	477	126	135	110	142	164	148	132	119	100	108	125	117	76.9292	83.8001	75.5999	92.405	97.2012	84.6239	74.1907	73.4786	61.5426	68.3411	80.419	67.7465	93	94	101	121	0	0.3	0.1	0.4	0.714899	0.237828	0.873188	0.0904149	711	Prokaryotic N-terminal methylation motif	-	-	N_methyl	FALSE	SGL_RS05410	slr2016
lcl|NC_000911.1_cds_WP_010871893.1_712	WP_010871893.1	1083	543	523	515	453	527	535	576	564	547	501	469	524	104.259	102.095	111.308	92.7039	98.227	96.2006	101.81	109.518	105.866	99.6985	94.8886	95.4168	334	297	316	300	-0.2	-0.1	-0.1	0	0.301605	0.0217357	1	0.42688	712	pilus assembly protein PilW	-	-	N_methyl	FALSE	SGL_RS05415	slr2017
lcl|NC_000911.1_cds_WP_020861510.1_713	WP_020861510.1	2319	906	954	849	795	947	982	1027	982	1004	798	811	937	72.5367	77.6548	76.5148	67.8396	73.6015	73.6295	75.6929	79.5123	81.0249	66.2171	68.4193	71.1458	542	459	489	490	-0.2	0	-0.1	0.1	0.0370863	0.147595	0.957174	0.992614	713	Pilus assembly protein PilX	-	-	-	FALSE	SGL_RS05420	slr2018
lcl|NC_000911.1_cds_WP_010871895.1_714	WP_010871895.1	1782	800	746	663	878	922	954	888	781	747	823	803	977	85.7777	81.3231	80.0214	100.338	95.9672	95.7952	87.6501	84.6893	80.7347	91.4581	90.7252	99.3481	445	481	409	508	0.1	0.3	-0.1	0.1	0.0256729	0.0136428	1	0.912261	714	ABC transporter transmembrane region	-	-	ABC_membrane,ABC_tran	FALSE	SGL_RS05425	slr2019
lcl|NC_000911.1_cds_WP_010871896.1_715	WP_010871896.1	756	475	502	424	891	1079	1009	477	485	435	795	743	845	144.745	155.526	145.44	289.384	319.182	287.947	133.809	149.467	133.615	251.082	238.576	244.201	302	519	308	646	0.8	1.1	0	0.3	2.13e-29	7.84e-36	0.924339	0.0225515	715	Tetratricopeptide repeat	-	-	-	FALSE	SGL_RS05430	sll1921
lcl|NC_000911.1_cds_WP_010871897.1_716	WP_010871897.1	2238	836	831	693	805	935	911	879	878	778	776	716	793	69.5912	70.3298	64.9366	71.4218	75.5557	71.0195	67.3585	73.9155	65.2804	66.9495	62.8043	62.604	457	413	427	478	-0.1	0.2	-0.1	0.2	0.495613	0.662923	1	0.313208	716	Heavy-metal-associated domain	pacS	3.6.3.54	E1-E2_ATPase,HMA,Hydrolase	FALSE	SGL_RS05435	sll1920
lcl|NC_000911.1_cds_WP_010871898.1_717	WP_010871898.1	882	184	183	133	132	163	161	194	143	151	179	166	174	45.7259	46.2366	37.2053	34.9627	39.3224	37.4698	44.3815	35.9396	37.8248	46.1037	43.4691	41.0085	101	108	105	95	0.1	-0.1	0.1	-0.2	0.250692	0.0595455	0.941363	0.0279846	717	Acyl transferase domain	fabD	2.3.1.39	Acyl_transf_1	FALSE	SGL_RS05440	slr2023
lcl|NC_000911.1_cds_WP_010871899.1_718	WP_010871899.1	543	167	170	176	209	179	202	166	159	181	143	137	169	82.3993	85.2798	97.7524	109.911	85.7368	93.3403	75.3998	79.3409	90.0203	73.1275	71.2288	79.0813	125	112	130	146	-0.2	0.2	0.1	0.4	0.543463	0.649151	0.955482	0.0442144	718	cheY-homologous receiver domain	-	-	Response_reg	FALSE	SGL_RS05445	slr2024
lcl|NC_000911.1_cds_WP_010871900.1_719	WP_010871900.1	462	382	382	350	460	516	459	424	335	362	386	342	429	246.532	250.648	254.264	316.413	323.271	277.417	251.901	218.649	235.49	258.187	232.575	262.571	305	318	311	392	0.1	0.3	0	0.3	0.248337	0.00963532	0.941363	0.0626052	719	Putative bacterial sensory transduction regulator	-	-	YbjN	FALSE	SGL_RS05450	slr2025
lcl|NC_000911.1_cds_WP_010871901.1_720	WP_010871901.1	1239	252	223	186	183	214	215	272	233	261	227	228	250	41.1275	37.0022	34.1706	31.8324	33.9042	32.861	40.8654	38.4575	42.9366	38.3968	39.2098	38.6948	148	137	129	118	-0.1	-0.1	-0.2	-0.2	0.776463	0.0388492	0.901721	0.00389842	720	Involved in the biosynthesis of porphyrin-containing compound	hemN	-	HemN_C,Radical_SAM	FALSE	SGL_RS05455	sll1917
lcl|NC_000911.1_cds_WP_010871902.1_721	WP_010871902.1	603	217	219	205	157	162	126	270	235	211	168	177	169	91.1683	93.5446	96.9496	70.3024	66.0703	49.5753	104.425	99.8493	89.3556	73.1528	78.3584	67.3366	168	122	154	105	-0.5	-0.5	-0.1	-0.2	0.000475173	4.18e-07	1	0.0779178	721	Catalyzes the reversible adenylation of nicotinate mononucleotide (NaMN) to nicotinic acid adenine dinucleotide (NaAD)	nadD	2.7.7.18	CTP_transf_like	TRUE	SGL_RS05460	sll1916
lcl|NC_000911.1_cds_WP_010871903.1_722	WP_010871903.1	552	347	335	246	276	297	286	364	330	318	238	258	266	166.848	163.767	133.148	141.445	138.629	128.786	161.119	160.471	154.125	118.606	130.719	121.298	248	189	232	211	-0.4	-0.1	-0.1	0.2	0.000198255	0.0371143	1	0.643707	722	lactoylglutathione lyase activity	-	-	-	TRUE	SGL_RS05465	sll1915
lcl|NC_000911.1_cds_WP_010871904.1_723	WP_010871904.1	870	179	188	133	138	153	116	203	179	162	138	143	159	45.2789	48.3494	37.8706	37.2056	37.57	27.4797	47.2709	45.7919	41.306	36.1793	38.116	38.1435	113	92	105	85	-0.3	-0.3	-0.1	-0.1	0.0770311	0.00897195	1	0.244802	723	Catalyzes the condensation of para-aminobenzoate (pABA) with 6-hydroxymethyl-7,8-dihydropterin diphosphate (DHPt-PP) to form 7,8-dihydropteroate (H2Pte), the immediate precursor of folate derivatives	folP	2.5.1.15	Pterin_bind	FALSE	SGL_RS05470	slr2026
lcl|NC_000911.1_cds_WP_223211341.1_724	WP_223211341.1	1389	185	200	191	198	206	190	232	199	217	218	227	250	26.387	29.0027	30.6662	30.1003	28.5228	25.3795	30.4622	28.7055	31.1985	32.2265	34.1171	33.8173	123	133	110	113	0.1	0	-0.2	-0.2	0.103729	0.567545	0.991585	0.00422239	724	Dolichyl-phosphate-mannose-protein mannosyltransferase	-	-	PMT_2	FALSE	SGL_RS05475	slr2027
lcl|NC_000911.1_cds_WP_010871906.1_725	WP_010871906.1	1800	230	207	244	233	285	281	271	223	253	200	254	271	24.3838	22.3118	29.1187	26.3279	29.331	27.8992	26.4483	23.9096	27.0364	21.9756	28.375	27.2473	137	134	126	147	0	0.2	-0.1	0.1	0.880702	0.495611	1	0.888913	725	FAD dependent oxidoreductase	-	-	FAD_oxidored	FALSE	SGL_RS05480	sll1913
lcl|NC_000911.1_cds_WP_010871907.1_726	WP_010871907.1	375	58	72	45	64	84	88	71	56	51	65	68	62	55.9346	70.5953	48.851	65.7838	78.6392	79.4779	63.0327	54.6177	49.5767	64.9686	69.1019	56.7055	58	64	58	77	0.2	0.4	0	0.2	0.351594	0.151103	1	0.524493	726	PIN domain	-	-	PIN_3	FALSE	SGL_RS05485	sll1912
lcl|NC_000911.1_cds_WP_010871908.1_727	WP_010871908.1	285	49	39	63	77	63	75	43	51	37	49	41	70	96.7071	78.256	139.962	161.972	120.701	138.623	78.1243	101.795	73.607	100.23	85.2657	131.021	64	79	78	106	0.3	0.4	0.3	0.4	0.190792	0.159314	0.924339	0.207773	727	NA	NA	NA	NA	FALSE	SGL_RS05490	ssl3615
lcl|NC_000911.1_cds_WP_010871909.1_728	WP_010871909.1	387	213	198	200	318	376	395	210	258	197	190	172	237	192.303	181.745	203.257	306	329.536	333.976	174.535	235.57	179.279	177.787	163.63	202.925	209	191	198	343	-0.1	0.8	-0.1	0.8	0.664512	7.36e-15	1	1.01053e-13	728	-	-	-	-	FALSE	SGL_RS05495	sll1911
lcl|NC_000911.1_cds_WP_010871910.1_729	WP_010871910.1	2346	1166	1074	883	593	916	759	1231	1021	1013	1237	1214	1155	92.179	86.3233	78.5782	49.966	70.2969	56.1935	89.5873	81.6304	80.7231	101.354	101.13	86.5956	586	649	563	407	0.1	-0.5	-0.1	-0.7	0.0163922	1.49e-07	1	1.6914e-10	729	Cold shock protein domain	zam	-	OB_RNB,RNB,S1	FALSE	SGL_RS05500	sll1910
lcl|NC_000911.1_cds_WP_010871911.1_730	WP_010871911.1	1356	506	532	467	570	676	703	584	540	560	562	575	604	74.2305	79.3477	77.1182	89.1237	96.2689	96.5824	78.8679	80.1159	82.8085	85.4488	88.8849	84.0329	321	333	289	372	0.1	0.4	-0.1	0.2	0.154882	0.0019454	0.941363	0.658234	730	Protein of unknown function (DUF512)	-	-	DUF512	FALSE	SGL_RS05505	slr2030
lcl|NC_000911.1_cds_WP_223211342.1_731	WP_223211342.1	1428	588	574	523	700	773	834	618	628	551	669	709	889	81.2065	80.5964	81.3061	103.038	103.634	107.867	78.5701	87.7135	76.7044	95.7585	103.178	116.438	340	430	321	437	0.3	0.4	-0.1	0	5.34e-06	8.99e-06	1	0.52913	731	Sigma factor PP2C-like phosphatases	rsbU	3.1.3.3	SpoIIE	FALSE	SGL_RS05510	slr2031
lcl|NC_000911.1_cds_WP_020861516.1_732	WP_020861516.1	270	108	110	106	199	193	228	125	130	87	123	129	158	258.127	267.296	285.183	506.931	447.79	510.335	275.026	314.229	209.596	304.686	324.883	358.135	190	233	189	348	0.3	0.9	0	0.6	0.0486128	1.34e-11	1	7.0499e-05	732	-	-	-	-	FALSE	NA	NA
lcl|NC_000911.1_cds_WP_010871913.1_733	WP_010871913.1	1386	402	367	332	473	625	577	376	371	352	384	416	422	57.4832	53.3545	53.4393	72.0879	86.7565	77.2683	49.4946	53.6515	50.7356	56.9093	62.681	57.2279	209	233	211	319	0.2	0.6	0	0.4	0.00923093	1.15e-07	0.924339	0.000726686	733	Argininosuccinate lyase C-terminal	argH	4.3.2.1	ASL_C2,Lyase_1	FALSE	SGL_RS05520	slr1133
lcl|NC_000911.1_cds_WP_010871914.1_734	WP_010871914.1	447	114	102	72	94.5239	71	97	108	98	76	75.0684	77.5906	80	78.0222	70.9748	55.4695	68.9512	47.1715	62.1722	68.0444	67.8317	52.4303	53.2487	55.9565	51.9259	78	66	82	73	-0.3	-0.2	0.1	0.2	0.337535	0.248403	1	0.84908	734	NUDIX domain	-	3.6.1.13,3.6.1.55	NUDIX	FALSE	SGL_RS05525	slr1134
lcl|NC_000911.1_cds_WP_010871915.1_735	WP_010871915.1	2148	204	167	207	193	195	219	213	237	227	141	180	226	17.7658	14.7863	20.2923	17.9142	16.4852	17.8611	17.0761	20.8735	19.9267	12.7265	16.5179	18.6656	122	99	105	110	-0.3	0.1	-0.2	0.1	0.126623	0.726324	0.941363	0.839232	735	KAP family P-loop domain	-	-	KAP_NTPase	FALSE	SGL_RS05530	slr1135
lcl|NC_000911.1_cds_WP_020861518.1_736	WP_020861518.1	2589	1052	1037	942	603	718	738	1210	1098	1094	777	858	937	74.7108	74.875	75.3054	45.6427	49.4993	49.0834	79.1057	78.8611	78.3141	57.1908	64.2071	63.1084	606	459	543	367	-0.4	-0.6	-0.2	-0.3	1.05e-05	6.28e-22	0.924339	5.03847e-07	736	Uncharacterized protein conserved in bacteria (DUF2344)	-	-	DUF2344,Radical_SAM	TRUE	SGL_RS05535	sll1084
lcl|NC_000911.1_cds_WP_010871917.1_737	WP_010871917.1	999	813	692	640	826	840	807	787	675	715	657	586	745	172.491	149.27	152.849	186.785	173.006	160.347	153.711	144.835	152.91	144.47	131.009	149.904	438	402	437	499	-0.1	0.2	0	0.3	0.615587	0.42659	0.959337	0.0389779	737	Subunits I and II form the functional core of the enzyme complex. Electrons originating in cytochrome c are transferred via heme a and Cu(A) to the binuclear center formed by heme a3 and Cu(B)	coxB	1.9.3.1	COX2,COX2_TM	FALSE	SGL_RS05540	slr1136
lcl|NC_000911.1_cds_WP_010871918.1_738	WP_010871918.1	1656	1430	1268	1223	1346	1447	1397	1467	1360	1229	1196	1232	1355	166.587	150.181	160.376	167.123	163.637	152.41	157.323	160.228	144.315	144.402	151.232	149.701	753	705	733	779	-0.1	0.1	0	0.1	0.868026	0.79474	1	0.72515	738	Cytochrome c oxidase is the component of the respiratory chain that catalyzes the reduction of oxygen to water. Subunits 1- 3 form the functional core of the enzyme complex. CO I is the catalytic subunit of the enzyme. Electrons originating in cytochrome c are transferred via the copper A center of subunit 2 and heme A of subunit 1 to the bimetallic center formed by heme A3 and copper B	ctaDI	1.9.3.1	COX1	FALSE	SGL_RS05545	slr1137
lcl|NC_000911.1_cds_WP_010871919.1_739	WP_010871919.1	702	300	308	289	347	361	329	319	301	350	289	247	324	101.232	105.667	109.775	124.8	118.253	103.969	99.0931	102.72	119.048	101.072	87.8259	103.687	215	192	202	231	-0.2	0.2	-0.1	0.3	0.457436	0.480539	1	0.191026	739	Cytochrome c oxidase subunit III	ctaE	1.9.3.1	COX3	FALSE	SGL_RS05550	slr1138
lcl|NC_000911.1_cds_WP_010871920.1_740	WP_010871920.1	330	176	192	141	144	191	171	212	169	179	180	167	192	228.038	252.921	205.646	198.858	240.234	207.492	252.863	221.449	233.777	241.715	228.002	235.926	211	207	199	192	0	-0.1	-0.1	-0.1	0.934261	0.380647	1	0.165717	740	Thioredoxin	-	-	Thioredoxin	FALSE	SGL_RS05555	slr1139
lcl|NC_000911.1_cds_WP_010871921.1_741	WP_010871921.1	1137	332	320	291	304	317	339	344	341	294	294	290	372	60.0759	58.8712	59.2739	58.6304	55.6838	57.4478	57.3028	62.4036	53.6247	55.1376	55.2953	63.839	192	188	187	189	0	0	0	0	0.805857	0.316543	1	0.453528	741	DegT/DnrJ/EryC1/StrS aminotransferase family	-	-	DegT_DnrJ_EryC1	FALSE	SGL_RS05560	slr1140
lcl|NC_000911.1_cds_WP_010871922.1_742	WP_010871922.1	801	45	64	58	42	54	52	56	60	45	43	30	51	12.6877	18.3459	18.4079	12.6213	14.7798	13.7304	14.5349	17.1085	12.789	12.5654	8.91288	13.637	34	27	36	32	-0.4	-0.2	0.1	0.2	0.260823	0.208093	1	0.688489	742	ATPases associated with a variety of cellular activities	tauB	-	ABC_tran	FALSE	SGL_RS05565	sll1082
lcl|NC_000911.1_cds_WP_010871923.1_743	WP_010871923.1	843	36	54	30	53	52	46	58	40	45	53	33	40	9.48816	14.4698	8.90038	14.8882	13.3042	11.354	14.0722	10.6618	11.9549	14.4775	9.16477	9.99816	30	27	25	32	-0.2	0.3	-0.2	0.2	0.830875	0.487691	1	0.700033	743	Binding-protein-dependent transport system inner membrane component	-	-	BPD_transp_1	FALSE	SGL_RS05570	sll1081
lcl|NC_000911.1_cds_WP_020861520.1_744	WP_020861520.1	1029	124	135	112	110	99	144	136	144	145	107	94	134	25.3576	28.068	25.7818	23.9754	19.653	27.5779	25.6024	29.7812	29.8889	22.6782	20.2555	25.988	85	67	75	71	-0.3	-0.1	-0.2	0.1	0.0826345	0.244546	0.965434	0.966891	744	NMT1/THI5 like	-	-	NMT1,NMT1_2	FALSE	SGL_RS05575	sll1080
lcl|NC_000911.1_cds_WP_010871925.1_745	WP_010871925.1	690	61	54	69	61	67	73	82	75	75	63	62	56	21.0869	18.9788	26.8498	22.475	22.4836	23.6329	26.0947	26.2203	26.1337	22.5716	22.5841	18.3591	52	41	42	45	-0.3	0.1	-0.3	0.1	0.172038	1	0.878285	0.961334	745	CobW/HypB/UreG, nucleotide-binding domain	hypB	-	cobW	FALSE	SGL_RS05580	sll1079
lcl|NC_000911.1_cds_WP_010871926.1_746	WP_010871926.1	363	17	18	12	16	11	11	15	11	13	14	14	11	17.5942	18.9402	13.9801	17.6493	11.0515	10.6617	14.2912	11.5135	13.5619	15.0171	15.2678	10.7968	13	13	16	13	0	-0.3	0.3	0	0.989993	0.323028	0.961018	0.889271	746	Probably plays a role in a hydrogenase nickel cofactor insertion step	hypA	-	HypA	FALSE	SGL_RS05585	sll1078
lcl|NC_000911.1_cds_WP_010871927.1_747	WP_010871927.1	1173	171	167	138	53	68	77	185	164	163	132	142	130	29.799	29.5878	27.0703	9.84394	11.5033	12.5663	29.6779	28.903	28.6318	23.8406	26.0749	21.4847	100	79	94	39	-0.3	-1.3	-0.1	-1	0.0528367	1.62e-24	1	2.0672e-12	747	Arginase family	speB2	3.5.3.11	Arginase	FALSE	SGL_RS05590	sll1077
lcl|NC_000911.1_cds_WP_010871928.1_748	WP_010871928.1	510	113	99	122	93	119	111	133	112	91	143	101	120	61.6713	54.9327	74.9502	54.0972	63.0462	56.7334	66.8208	61.8182	50.0612	80.887	58.0837	62.1107	86	94	88	83	0.1	-0.1	0	-0.2	0.354805	0.320613	1	0.153749	748	GAF domain	-	-	GAF	FALSE	SGL_RS05595	slr1142
lcl|NC_000911.1_cds_WP_010871929.1_749	WP_010871929.1	1032	251	285	264	343	355	394	293	252	262	249	251	330	51.1439	59.0413	60.5525	74.4905	70.2192	75.1844	54.9596	51.9295	53.8117	52.5845	53.8917	63.7698	161	167	162	219	0	0.4	0	0.4	0.355539	0.00109669	0.961018	0.0057933	749	diguanylate cyclase	-	-	GAF,GGDEF	FALSE	SGL_RS05600	slr1143
lcl|NC_000911.1_cds_WP_228670067.1_750	WP_228670067.1	2889	452	439	417	505	549	605	522	459	443	482	489	537	28.5201	28.1623	29.6181	33.9618	33.6274	35.7503	30.3207	29.29	28.1755	31.5208	32.5125	32.1342	252	267	232	294	0.1	0.3	-0.1	0.1	0.057815	0.00791726	1	0.842513	750	Cation transporter/ATPase, N-terminus	-	3.6.3.8	Cation_ATPase_C,Cation_ATPase_N,E1-E2_ATPase,Hydrolase,Hydrolase_3	FALSE	SGL_RS05605	sll1076
lcl|NC_000911.1_cds_WP_020861521.1_751	WP_020861521.1	237	58	53	47	26	28	37	58	49	45	23	38	45	249.743	232.024	227.809	119.323	117.039	149.203	229.905	213.381	195.314	102.643	172.416	183.763	132	94	145	79	-0.5	-0.9	0.1	-0.2	0.0892373	3.99e-05	0.983387	0.383888	751	-	-	-	-	FALSE	NA	NA
lcl|NC_000911.1_cds_WP_010871931.1_752	WP_010871931.1	2610	1773	1692	1521	1271	1358	1464	1920	1667	1701	1468	1435	1644	124.818	121.104	120.533	95.3675	92.8058	96.5206	124.43	118.685	120.706	107.11	106.451	109.762	942	812	892	730	-0.2	-0.3	-0.1	-0.2	0.0624183	6e-10	1	0.0010403	752	Leucyl-tRNA synthetase, Domain 2	leuS	6.1.1.4	Anticodon_1,tRNA-synt_1,tRNA-synt_1_2	FALSE	SGL_RS05615	sll1074
lcl|NC_000911.1_cds_WP_010871932.1_753	WP_010871932.1	1209	376	382	329	391	460	524	370	355	365	451	449	453	63.1876	65.2676	62.2369	70.0337	75.0428	82.4681	57.2402	60.3345	61.829	78.5522	79.5094	72.1976	212	264	213	267	0.3	0.3	0	0	4.19e-06	0.0243992	0.927473	0.474496	753	Catalyzes the sodium-dependent transport of glutamate	gltS	-	Glt_symporter	FALSE	SGL_RS05620	slr1145
lcl|NC_000911.1_cds_WP_010871933.1_754	WP_010871933.1	324	4539	4403	3897	6558	7570	6965	4771	4344	4456	5156	5149	6270	6163.33	6078.47	5956.54	9491.03	9978.35	8857.01	5963.76	5965.38	6098.96	7256.14	7367.27	8074.27	5267	6545	5173	8237	0.3	0.7	0	0.3	2.89e-08	7.44e-18	1	0.00503578	754	Protein of unknown function (DUF3155)	-	-	DUF3155	FALSE	NA	NA
lcl|NC_000911.1_cds_WP_010871934.1_755	WP_010871934.1	1305	602	598	511	459	509	490	667	569	589	480	469	563	92.3861	93.3043	88.2753	75.0774	75.829	70.4234	94.2304	88.3112	91.1131	76.3465	75.8422	81.9406	350	291	331	280	-0.3	-0.2	-0.1	-0.1	0.0177215	3.83e-06	1	0.11747	755	Domain present in phytochromes and cGMP-specific phosphodiesterases.	-	-	GAF,HATPase_c,HisKA	FALSE	SGL_RS05630	slr1147
lcl|NC_000911.1_cds_WP_010871935.1_756	WP_010871935.1	567	58	51	60	71	68	83	56	39	55	44	38	61	26.7513	23.9154	31.1513	34.903	30.4462	35.8514	23.7772	18.1918	25.5703	21.0333	18.4684	26.6826	36	35	42	54	-0.1	0.4	0.2	0.6	1	0.217946	0.873188	0.0167214	756	Domain of unknown function (DUF4269)	-	-	DUF4269	FALSE	SGL_RS05635	slr1148
lcl|NC_000911.1_cds_WP_010871936.1_757	WP_010871936.1	1806	876	789	729	683	787	901	852	907	768	858	939	1062	92.5238	84.726	86.6732	76.8877	80.6922	89.122	82.8408	96.8835	81.7647	93.9235	104.506	106.379	465	527	443	436	0.2	0	-0.1	-0.3	0.00624582	0.110118	1	3.00949e-05	757	ABC transporter transmembrane region	-	-	ABC_membrane,ABC_tran	FALSE	SGL_RS05640	slr1149
lcl|NC_000911.1_cds_WP_010871937.1_758	WP_010871937.1	513	373	334	274	428	564	468	374	331	367	389	363	474	201.625	183.558	166.723	246.585	295.953	236.915	186.107	180.949	199.966	217.933	206.762	242.993	273	316	255	373	0.2	0.5	-0.1	0.2	0.00470524	2.99e-05	1	0.258335	758	-	-	-	-	FALSE	SGL_RS05645	slr1150
lcl|NC_000911.1_cds_WP_228670068.1_759	WP_228670068.1	645	320	309	256	355	403	412	302	292	318	324	339	419	121.781	119.558	109.668	143.994	148.882	146.838	105.802	112.385	121.987	127.795	135.943	151.225	209	249	206	268	0.3	0.4	0	0.1	0.00126049	0.00169883	1	0.998909	759	Putative restriction endonuclease	-	-	Uma2	FALSE	SGL_RS05650	sll1072
lcl|NC_000911.1_cds_WP_010871939.1_760	WP_010871939.1	828	563	618	605	725	764	852	640	636	632	493	591	787	151.923	169.548	183.771	208.516	200.131	215.31	158.983	173.566	171.904	137.879	168.047	201.405	402	396	382	494	0	0.4	-0.1	0.3	0.859684	0.00375589	1	0.0858159	760	Alternative locus ID	-	-	TPM_phosphatase	FALSE	SGL_RS05655	sll1071
lcl|NC_000911.1_cds_WP_010871940.1_761	WP_010871940.1	2013	6124	5662	5108	4084	5188	4803	6762	5535	5836	5365	5161	5770	573.011	538.627	538.006	407.287	471.233	420.873	582.45	523.768	550.425	520.278	508.85	512.017	3298	2973	3091	2562	-0.1	-0.3	-0.1	-0.2	0.376514	2.21e-07	1	0.000204362	761	Catalyzes the transfer of a two-carbon ketol group from a ketose donor to an aldose acceptor, via a covalent intermediate with the cofactor thiamine pyrophosphate	tktA	2.2.1.1	Transket_pyr,Transketolase_C,Transketolase_N	FALSE	SGL_RS05660	sll1070
lcl|NC_000911.1_cds_WP_010871941.1_762	WP_010871941.1	1251	1290	1218	1108	853	1065	919	1411	1135	1277	1148	1103	1336	208.132	199.796	201.232	146.685	166.804	138.86	209.571	185.199	207.68	191.968	187.522	204.426	738	695	704	548	-0.1	-0.4	-0.1	-0.3	0.937969	5.48e-09	1	2.53546e-06	762	Catalyzes the condensation reaction of fatty acid synthesis by the addition to an acyl acceptor of two carbons from malonyl-ACP	fabF	2.3.1.179	Ketoacyl-synt_C,ketoacyl-synt	FALSE	SGL_RS05665	sll1069
lcl|NC_000911.1_cds_WP_010871942.1_763	WP_010871942.1	234	76	69	72	53	51	61	98	67	94	73	61	81	349.762	322.849	372.993	259.969	227.844	262.906	415.184	311.837	436.056	348.193	295.813	353.529	237	202	210	153	-0.2	-0.5	-0.2	-0.4	0.406808	0.00481344	0.961018	0.0180496	763	Carrier of the growing fatty acid chain in fatty acid biosynthesis	acpP	-	PP-binding	FALSE	SGL_RS05670	ssl2084
lcl|NC_000911.1_cds_WP_010871943.1_764	WP_010871943.1	432	67	73	81	99	102	160	85	69	83	80	74	110	48.8072	54.0658	66.4205	76.8654	72.1302	109.154	57.0011	50.8337	60.9456	60.4	56.8027	75.9946	68	76	65	103	0.2	0.7	-0.1	0.4	0.282571	0.00654938	1	0.131035	764	-	-	-	-	FALSE	SGL_RS05675	sll1068
lcl|NC_000911.1_cds_WP_010871944.1_765	WP_010871944.1	246	19	20	19	24	35	42	18	16	25	19	22	25	67.8361	72.5985	76.3605	91.3282	121.306	140.432	59.1609	57.7724	89.971	70.307	82.7671	84.6501	44	51	46	76	0.2	0.7	0	0.6	0.560298	0.0274483	1	0.130585	765	Protein of unknown function (DUF3148)	sipA	-	DUF3148	FALSE	SGL_RS05680	ssl3451
lcl|NC_000911.1_cds_WP_014407079.1_766	WP_014407079.1	474	463	442	406	320	392	401	520	465	440	412	433	470	285.768	277.361	282.076	210.508	234.869	231.786	295.455	290.254	273.741	263.553	281.61	275.113	381	356	359	298	-0.1	-0.3	-0.1	-0.3	0.757877	1.1e-05	1	0.000168853	766	Iron-storage protein, whose ferroxidase center binds Fe(2 ) ions, oxidizes them by dioxygen to Fe(3 ), and participates in the subsequent Fe(3 ) oxide mineral core formation within the central cavity of the protein complex	-	1.16.3.1	Ferritin	FALSE	SGL_RS05685	slr1890
lcl|NC_000911.1_cds_WP_041425929.1_767	WP_041425929.1	591	688	625	592	912	1052	1131	662	513	529	838	844	849	297.898	275.137	288.542	420.882	442.183	458.62	263.871	224.641	230.882	376.063	385.079	348.632	404	607	461	736	0.6	0.7	0.2	0.3	3.48e-15	2.29e-14	0.0534861	0.0647486	767	Enoyl-(Acyl carrier protein) reductase	-	-	adh_short_C2	FALSE	SGL_RS05690	sll1825
lcl|NC_000911.1_cds_WP_223211343.1_768	WP_223211343.1	333	865	761	828	665	731	793	936	860	822	813	879	975	1095.66	980.022	1180.59	897.778	898.846	940.686	1091.42	1101.67	1049.51	1067.31	1173.21	1171.24	977	1013	952	821	0.1	-0.2	0	-0.3	0.243074	0.000817655	1	2.26648e-06	768	This is one of the proteins that binds to the 5S RNA in the ribosome where it forms part of the central protuberance	ctc	-	Ribosomal_L25p,Ribosomal_TL5_C	FALSE	NA	NA
lcl|NC_000911.1_cds_WP_010871948.1_769	WP_010871948.1	1332	2237	2399	2277	1829	2258	2346	2507	2302	2471	2856	2885	3183	335.121	365.39	383.978	292.036	328.372	329.135	345.736	348.766	373.133	443.436	455.417	452.223	1391	1713	1333	1230	0.3	-0.1	-0.1	-0.5	6.14e-08	0.00402721	1	3.61186e-14	769	Plays an important role in the de novo pathway of purine nucleotide biosynthesis. Catalyzes the first committed step in the biosynthesis of AMP from IMP	purA	6.3.4.4	Adenylsucc_synt	FALSE	SGL_RS05700	sll1823
lcl|NC_000911.1_cds_WP_010871949.1_770	WP_010871949.1	180	20	31	29	19	21	25	27	45	18	24	16	26	305.611	481.606	498.822	309.442	311.506	357.759	379.803	695.416	277.247	380.092	257.625	376.785	240	180	228	174	-0.4	-0.4	-0.1	0	0.42213	0.186814	1	0.844082	770	Protein of unknown function (DUF2949)	-	-	DUF2949	FALSE	SGL_RS05705	ssl3446
lcl|NC_000911.1_cds_WP_010871950.1_771	WP_010871950.1	246	492	461	398	345	434	504	564	537	478	390	412	498	1756.6	1673.4	1599.55	1312.84	1504.2	1685.19	1853.71	1938.99	1720.24	1443.14	1550	1686.23	1182	997	1063	964	-0.2	-0.1	-0.2	0	0.0256439	0.046085	0.674183	0.333287	771	Ribosomal protein L31	rpmE	-	Ribosomal_L31	FALSE	SGL_RS05710	ssl3445
lcl|NC_000911.1_cds_WP_010871951.1_772	WP_010871951.1	414	948	846	818	1015	1133	1325	1039	944	889	966	947	1175	748.402	679.028	726.923	854.042	868.289	979.611	755.088	753.689	707.43	790.39	787.78	879.721	848	924	794	1029	0.1	0.4	-0.1	0.2	0.0302227	0.000785282	1	0.618678	772	Ribosomal protein S9/S16	rps9	-	Ribosomal_S9	FALSE	SGL_RS05715	sll1822
lcl|NC_000911.1_cds_WP_010871952.1_773	WP_010871952.1	456	1447	1192	1177	1500	1678	1964	1515	1456	1338	1508	1509	1715	955.654	800.385	875.017	1055.87	1075.8	1214.74	921.086	972.493	890.725	1032.22	1050.15	1074.18	1182	1315	1075	1415	0.2	0.4	-0.1	0.1	0.0042999	0.000726868	0.929469	0.980355	773	This protein is one of the early assembly proteins of the 50S ribosomal subunit, although it is not seen to bind rRNA by itself. It is important during the early stages of 50S assembly	rplM	-	Ribosomal_L13	FALSE	SGL_RS05720	sll1821
lcl|NC_000911.1_cds_WP_010871953.1_774	WP_010871953.1	828	2316	2204	2036	2539	2952	3068	2483	2193	2311	2493	2312	2752	624.961	604.668	618.444	730.237	773.283	775.32	616.803	598.476	628.593	697.228	657.401	704.277	1472	1603	1401	1806	0.1	0.4	-0.1	0.2	0.0105621	0.000139405	1	0.467884	774	Formation of pseudouridine at positions 38, 39 and 40 in the anticodon stem and loop of transfer RNAs	truA	5.4.99.12	PseudoU_synth_1	FALSE	SGL_RS05725	sll1820
lcl|NC_000911.1_cds_WP_010871954.1_775	WP_010871954.1	351	1783	1562	1562	1802	2029	2411	1841	1610	1667	1633	1616	1741	1991.01	1773.35	1963.41	2144.68	2199.43	2521.33	1892.48	1818.2	1876.34	1889.93	1901.48	1843.75	1784	1771	1772	2185	0	0.3	0	0.3	0.661282	0.0149389	1	0.0233018	775	Ribosomal protein L17	rplQ	-	Ribosomal_L17	FALSE	SGL_RS05730	sll1819
lcl|NC_000911.1_cds_WP_010871955.1_776	WP_010871955.1	945	4683	4319	4064	4989	5686	6609	4696	4292	4721	4292	4309	5237	1065.49	999.08	1040.85	1209.84	1255.86	1408.23	983.58	987.596	1082.72	1012.1	1033.07	1130.03	2794	2836	2695	3526	0	0.4	-0.1	0.3	0.351208	0.000431003	1	0.0201248	776	DNA-dependent RNA polymerase catalyzes the transcription of DNA into RNA using the four ribonucleoside triphosphates as substrates	rpoA	2.7.7.6	RNA_pol_A_CTD,RNA_pol_A_bac,RNA_pol_L	FALSE	SGL_RS05735	sll1818
lcl|NC_000911.1_cds_WP_010871956.1_777	WP_010871956.1	393	1325	1247	1159	1336	1513	1768	1322	1159	1235	1399	1370	1458	1159.26	1109.23	1141.45	1245.82	1285.02	1448.63	1064.76	1025.51	1089.14	1268.58	1263.03	1209.77	1149	1328	1190	1433	0.2	0.3	0.1	0.1	0.000385686	0.0328317	0.767151	0.953073	777	Located on the platform of the 30S subunit, it bridges several disparate RNA helices of the 16S rRNA. Forms part of the Shine-Dalgarno cleft in the 70S ribosome	rpsK	-	Ribosomal_S11	FALSE	SGL_RS05740	sll1817
lcl|NC_000911.1_cds_WP_010871957.1_778	WP_010871957.1	384	2538	2412	2293	2625	2981	3368	2423	2475	2312	2835	3153	3256	2328.55	2249.89	2368.13	2566.9	2654.99	2893.85	2046.46	2296.48	2138.14	2695.78	3048.22	2833.08	2282	2970	2365	2848	0.4	0.3	0.1	-0.1	1.03e-08	0.0193853	0.800097	0.103943	778	Ribosomal protein S13/S18	rpsM	-	Ribosomal_S13	FALSE	SGL_RS05745	sll1816
lcl|NC_000911.1_cds_WP_010871958.1_779	WP_010871958.1	117	0	0	0	0	0	0	0	0	0	0	0	0	0	0	0	0	0	0	0	0	0	0	0	0	0	0	0	0	0	0	0	0	1	1	1	1	779	Belongs to the bacterial ribosomal protein bL36 family	rpmJ	-	Ribosomal_L36	FALSE	NA	NA
lcl|NC_000911.1_cds_WP_010871959.1_780	WP_010871959.1	228	20	19	33	24	22	25	26	22	27	27	21	26	105.648	102.041	196.225	135.123	112.814	123.675	126.433	117.53	143.764	147.82	116.891	130.252	77	78	79	74	0	-0.1	0	-0.1	0.967025	0.731338	1	0.725124	780	One of the essential components for the initiation of protein synthesis. Stabilizes the binding of IF-2 and IF-3 on the 30S subunit to which N-formylmethionyl-tRNA(fMet) subsequently binds. Helps modulate mRNA selection, yielding the 30S pre- initiation complex (PIC). Upon addition of the 50S ribosomal subunit IF-1, IF-2 and IF-3 are released leaving the mature 70S translation initation complex	infA	-	eIF-1a	FALSE	SGL_RS05750	ssl3441
lcl|NC_000911.1_cds_WP_197525960.1_781	WP_197525960.1	558	374	332	327	348	379	385	382	325	345	393	379	406	176.824	159.588	174.031	175.362	173.947	170.468	166.261	155.399	164.416	192.576	188.816	182.044	256	290	257	272	0.2	0.1	0	-0.1	0.00486479	0.897877	0.969564	0.0616063	781	Catalyzes the reversible transfer of the terminal phosphate group between ATP and AMP. Plays an important role in cellular energy homeostasis and in adenine nucleotide metabolism	adk	2.7.4.3	ADK	FALSE	SGL_RS05755	sll1815
lcl|NC_000911.1_cds_WP_010871961.1_782	WP_010871961.1	1329	4270	3979	3452	3911	4534	4476	4520	4105	3832	4492	4514	5417	641.379	607.647	583.668	626.125	661.113	629.634	625.001	623.581	580.186	699.301	714.458	771.66	2381	2768	2256	2473	0.2	0.1	-0.1	-0.2	3.34e-05	0.868666	1	0.000912375	782	The central subunit of the protein translocation channel SecYEG. Consists of two halves formed by TMs 1-5 and 6-10. These two domains form a lateral gate at the front which open onto the bilayer between TMs 2 and 7, and are clamped together by SecE at the back. The channel is closed by both a pore ring composed of hydrophobic SecY resides and a short helix (helix 2A) on the extracellular side of …	secY	-	SecY	FALSE	SGL_RS05760	sll1814
lcl|NC_000911.1_cds_WP_010871962.1_783	WP_010871962.1	444	366	337	275	360	452	412	348	331	309	401	384	420	253.56	237.367	214.457	265.82	303.98	267.305	221.939	231.91	215.781	287.926	280.323	275.949	276	342	281	344	0.3	0.3	0	0	7.3e-06	0.0536364	0.961018	0.510615	783	Ribosomal proteins 50S-L15, 50S-L18e, 60S-L27A	rplO	-	Ribosomal_L27A	FALSE	SGL_RS05765	sll1813
lcl|NC_000911.1_cds_WP_010871963.1_784	WP_010871963.1	522	916	836	748	834	1007	999	991	863	860	933	908	1073	481.347	446.642	442.458	467.106	513.688	491.631	479.393	458.634	455.529	508.139	502.779	534.74	685	743	645	719	0.1	0.2	-0.1	0	0.0221801	0.554381	1	0.136999	784	Belongs to the universal ribosomal protein uS5 family	rps5	-	Ribosomal_S5,Ribosomal_S5_C	FALSE	SGL_RS05770	sll1812
lcl|NC_000911.1_cds_WP_010871964.1_785	WP_010871964.1	363	622	541	408	453	570	662	585	475	511	553	497	575	643.742	569.258	475.324	499.696	572.669	641.638	557.356	497.174	533.086	593.177	542.008	564.378	526	554	543	567	0.1	0.1	0	0	0.186463	0.906224	0.961018	0.694521	785	This is one of the proteins that binds and probably mediates the attachment of the 5S RNA into the large ribosomal subunit, where it forms part of the central protuberance	rplR	-	Ribosomal_L18p	FALSE	SGL_RS05775	sll1811
lcl|NC_000911.1_cds_WP_010871965.1_786	WP_010871965.1	540	887	820	699	806	1066	1029	989	760	741	1012	1048	1112	441.504	414.969	391.648	427.595	515.081	479.664	453.171	382.576	371.779	522.071	549.668	524.924	616	795	609	721	0.4	0.2	0	-0.1	4.2e-07	0.139238	1	0.015279	786	This protein binds to the 23S rRNA, and is important in its secondary structure. It is located near the subunit interface in the base of the L7 L12 stalk, and near the tRNA binding site of the peptidyltransferase center	rpl6	-	Ribosomal_L6	FALSE	SGL_RS05780	sll1810
lcl|NC_000911.1_cds_WP_010871966.1_787	WP_010871966.1	402	313	262	293	340	411	394	378	315	304	379	323	433	261.706	222.721	275.769	302.995	333.594	308.515	290.949	266.362	256.211	328.433	284.577	343.35	302	349	271	348	0.2	0.4	-0.2	0	0.0099569	0.0110159	0.941363	0.511263	787	One of the primary rRNA binding proteins, it binds directly to 16S rRNA central domain where it helps coordinate assembly of the platform of the 30S subunit	rps8	-	Ribosomal_S8	FALSE	SGL_RS05785	sll1809
lcl|NC_000911.1_cds_WP_014407080.1_788	WP_014407080.1	543	1015	952	854	1057	1418	1280	1163	958	998	1177	1148	1420	500.81	477.567	474.321	555.864	679.189	591.463	528.253	478.041	496.355	601.895	596.866	664.47	770	935	712	930	0.3	0.4	-0.1	0	1.16e-05	0.00122506	0.987024	0.403771	788	This is 1 of the proteins that binds and probably mediates the attachment of the 5S RNA into the large ribosomal subunit, where it forms part of the central protuberance. In the 70S ribosome it contacts protein S13 of the 30S subunit (bridge B1b), connecting the 2 subunits	rpl5	-	Ribosomal_L5,Ribosomal_L5_C	FALSE	SGL_RS05790	sll1808
lcl|NC_000911.1_cds_WP_010871968.1_789	WP_010871968.1	348	446	424	375	479	558	546	517	414	417	484	523	614	508.059	491.061	480.86	581.569	617.05	582.482	542.157	476.95	478.818	571.429	627.782	663.327	474	581	454	561	0.3	0.3	-0.1	-0.1	9.58e-05	0.00671178	1	0.186942	789	Ribosomal proteins 50S L24/mitochondrial 39S L24	rplX	-	KOW,ribosomal_L24	FALSE	SGL_RS05795	sll1807
lcl|NC_000911.1_cds_WP_010871969.1_790	WP_010871969.1	369	353	365	318	433	527	575	402	349	363	460	454	532	352.445	370.51	357.398	460.777	510.781	537.644	369.486	352.399	365.324	476.005	477.64	503.742	367	484	353	507	0.4	0.5	-0.1	0.1	1.11e-09	3.83e-07	1	0.912195	790	Binds to 23S rRNA. Forms part of two intersubunit bridges in the 70S ribosome	rplN	-	Ribosomal_L14	FALSE	SGL_RS05800	sll1806
lcl|NC_000911.1_cds_WP_010871970.1_791	WP_010871970.1	246	353	366	306	367	467	440	405	317	328	387	427	473	1260.32	1328.55	1229.81	1396.56	1618.57	1471.2	1331.12	1144.62	1180.42	1432.04	1606.44	1601.58	784	988	807	960	0.3	0.2	0	0	2.47e-05	0.0521724	0.999933	0.305962	791	One of the primary rRNA binding proteins, it binds specifically to the 5'-end of 16S ribosomal RNA	rpsQ	-	Ribosomal_S17	FALSE	SGL_RS05805	ssl3437
lcl|NC_000911.1_cds_WP_010871971.1_792	WP_010871971.1	222	518	449	380	542	635	669	544	423	447	530	591	677	3154.46	2779.92	2604.88	3517.88	3753.85	3815.33	3049.65	2605.13	2743.84	3345.1	3792.37	3909.89	1635	2141	1648	2156	0.4	0.4	0	0	1.51e-06	0.000192584	1	0.574688	792	Ribosomal L29 protein	rpmC	-	Ribosomal_L29	FALSE	SGL_RS05810	ssl3436
lcl|NC_000911.1_cds_WP_010871972.1_793	WP_010871972.1	420	753	657	573	653	755	868	850	652	638	746	818	906	578.32	513.014	495.377	534.531	562.895	624.315	600.962	506.423	493.911	593.813	661.995	659.905	624	731	595	666	0.2	0.2	-0.1	-0.1	0.00195033	0.510188	1	0.0198234	793	Binds 23S rRNA and is also seen to make contacts with the A and possibly P site tRNAs	rplP	-	Ribosomal_L16	FALSE	SGL_RS05815	sll1805
lcl|NC_000911.1_cds_WP_010871973.1_794	WP_010871973.1	723	1975	1905	1721	2034	2604	2571	2242	1816	1880	2321	2440	2792	639.736	627.364	627.513	702.217	818.809	779.915	668.536	594.899	613.828	779.196	832.822	857.689	1303	1670	1249	1585	0.4	0.3	-0.1	-0.1	4.11e-09	0.00247997	1	0.0636576	794	Binds the lower part of the 30S subunit head. Binds mRNA in the 70S ribosome, positioning it for translation	rps3	-	KH_2,Ribosomal_S3_C	FALSE	SGL_RS05820	sll1804
lcl|NC_000911.1_cds_WP_010871974.1_795	WP_010871974.1	366	1129	989	928	1118	1442	1384	1310	1023	929	1388	1514	1572	1147.47	1021.96	1061.71	1211.09	1422.73	1317.33	1225.68	1051.52	951.743	1462.1	1621.45	1515.24	1082	1512	1046	1316	0.5	0.3	0	-0.2	2.95e-09	0.00463975	1	0.00145272	795	Ribosomal protein L22p/L17e	rplV	-	Ribosomal_L22	FALSE	SGL_RS05825	sll1803
lcl|NC_000911.1_cds_WP_010871975.1_796	WP_010871975.1	279	493	412	362	556	631	677	496	391	437	589	636	825	1045.94	888.683	864.522	1257.25	1299.56	1345.11	968.715	838.937	934.536	1295.13	1421.82	1659.95	678	1071	678	961	0.7	0.5	0	-0.2	1.46e-13	8.32e-07	1	0.0253505	796	Protein S19 forms a complex with S13 that binds strongly to the 16S ribosomal RNA	rpsS	-	Ribosomal_S19	FALSE	SGL_RS05830	ssl3432
lcl|NC_000911.1_cds_WP_010871976.1_797	WP_010871976.1	831	1861	1770	1512	1985	2525	2349	2048	1708	1721	2282	2269	2813	499.798	483.295	457.097	568.192	658.29	590.802	506.33	463.905	465.891	635.187	642.112	716.471	1152	1560	1097	1446	0.4	0.4	-0.1	-0.1	5.26e-12	0.000247657	1	0.03184	797	One of the primary rRNA binding proteins. Required for association of the 30S and 50S subunits to form the 70S ribosome, for tRNA binding and peptide bond formation. It has been suggested to have peptidyltransferase activity	rpl2	-	Ribosomal_L2,Ribosomal_L2_C	FALSE	SGL_RS05835	sll1802
lcl|NC_000911.1_cds_WP_010871977.1_798	WP_010871977.1	306	637	582	545	664	776	906	667	503	511	868	945	919	1010.46	938.631	973.164	1122.63	1194.95	1345.92	974.008	806.943	817.067	1427.05	1579.58	1382.54	713	1187	781	1002	0.7	0.4	0.1	-0.2	1.09e-18	0.00145759	0.57981	0.000779346	798	One of the early assembly proteins it binds 23S rRNA. One of the proteins that surrounds the polypeptide exit tunnel on the outside of the ribosome. Forms the main docking site for trigger factor binding to the ribosome	rplW	-	Ribosomal_L23	FALSE	SGL_RS05840	sll1801
lcl|NC_000911.1_cds_WP_010871978.1_799	WP_010871978.1	633	1465	1426	1278	1778	2251	2268	1686	1361	1475	1952	1951	2501	572.945	567.003	562.619	741.129	854.591	830.672	607	538.303	581.464	791.212	804.009	927.619	1041	1488	979	1454	0.5	0.6	-0.1	0	5.85e-13	2.6e-10	1	0.234069	799	Ribosomal protein L4/L1 family	rpl4	-	Ribosomal_L4	FALSE	SGL_RS05845	sll1800
lcl|NC_000911.1_cds_WP_010871979.1_800	WP_010871979.1	642	1895	1956	1666	3138	3922	3743	2070	1789	1859	3502	3579	4084	726.057	761.94	718.53	1281.45	1458.74	1343.05	730.108	693.21	717.953	1390.64	1444.95	1483.98	1310	2581	1287	2481	1	0.9	0	-0.1	3.82e-63	9.54e-33	1	0.0905074	800	One of the primary rRNA binding proteins, it binds directly near the 3'-end of the 23S rRNA, where it nucleates assembly of the 50S subunit	rpl3	-	Ribosomal_L3	FALSE	SGL_RS05850	sll1799
lcl|NC_000911.1_cds_WP_010871980.1_801	WP_010871980.1	471	924	883	864	1006	1189	1125	938	921	892	1044	1006	1255	576.592	560.206	606.901	669.084	720.254	657.446	538.833	581.232	561.069	675.203	661.489	742.712	739	897	736	894	0.3	0.3	0	0	1.48e-05	0.0234722	0.992016	0.384711	801	Ferritin-like domain	dps	-	Ferritin	FALSE	SGL_RS05855	slr1894
lcl|NC_000911.1_cds_WP_014407082.1_802	WP_014407082.1	609	490	486	457	634	771	690	578	513	498	588	592	685	202.851	204.554	212.964	279.742	309.844	267.511	220.275	214.779	207.81	252.288	258.245	268.938	372	441	342	492	0.2	0.5	-0.1	0.2	4.13e-05	3.27e-07	0.985787	0.619889	802	Protein of unknown function (DUF98)	ubiC	4.1.3.40	DUF98	FALSE	SGL_RS05860	sll1797
lcl|NC_000911.1_cds_WP_223211344.1_803	WP_223211344.1	1167	547	472	402	463	538	506	556	507	533	503	535	639	95.9129	84.1439	79.3458	86.5282	91.5756	83.0905	89.747	89.9065	94.2046	91.4104	98.8489	106.26	312	329	280	295	0.1	0.1	-0.2	-0.2	0.115445	0.770352	0.941363	0.00802292	803	Calcineurin-like phosphoesterase	-	-	Metallophos	FALSE	SGL_RS05865	slr1895
lcl|NC_000911.1_cds_WP_010871983.1_804	WP_010871983.1	393	132	124	115	74	81	104	152	130	127	98	117	104	115.488	110.3	113.258	69.0052	68.7949	85.2134	122.423	115.027	112.001	88.8643	107.864	86.2934	126	100	118	80	-0.3	-0.6	-0.1	-0.3	0.0666037	5.84e-06	1	0.0261037	804	Domain of unknown function (DUF1823)	-	-	DUF1823	FALSE	SGL_RS05870	slr1896
lcl|NC_000911.1_cds_WP_010871984.1_805	WP_010871984.1	363	239	148	164	55	69	56	190	198	181	120	120	113	247.354	155.731	191.062	60.6695	69.3231	54.2776	181.022	207.243	188.823	128.718	130.867	110.912	191	121	191	61	-0.7	-1.6	0	-1	1.23e-06	1.13e-19	1	3.72352e-10	805	Functions as an electron carrier between membrane-bound cytochrome b6-f and photosystem I in oxygenic photosynthesis	petJ	-	Cytochrome_CBB3	TRUE	SGL_RS05875	sll1796
lcl|NC_000911.1_cds_WP_010871985.1_806	WP_010871985.1	1302	429	434	391	434	517	531	501	439	447	447	495	560	66.0157	67.9	67.729	71.1813	77.2303	76.5236	70.9713	68.3199	69.335	71.2911	80.2644	81.7256	266	289	243	284	0.1	0.2	-0.1	0	0.03016	0.206544	0.992016	0.240192	806	Bacterial extracellular solute-binding protein	srrA	-	SBP_bac_1,SBP_bac_8	FALSE	SGL_RS05880	slr1897
lcl|NC_000911.1_cds_WP_010871986.1_807	WP_010871986.1	894	124	127	110	102	112	141	159	134	139	105	124	135	30.2832	31.5337	30.24	26.5502	26.5525	32.2486	35.7464	33.0962	34.2177	26.5771	31.9103	31.2676	89	76	76	73	-0.2	0	-0.2	0	0.258055	0.335003	0.82293	0.472897	807	Belongs to the acetylglutamate kinase family. ArgB subfamily	argB	2.7.2.8	AA_kinase	FALSE	SGL_RS05885	slr1898
lcl|NC_000911.1_cds_WP_010871987.1_808	WP_010871987.1	654	464	421	388	431	434	438	521	465	445	432	413	502	173.09	159.671	162.927	171.363	157.163	153.017	178.915	175.428	167.328	167.023	162.342	177.598	325	309	295	297	-0.1	0	-0.1	-0.1	0.976226	0.377236	0.941363	0.161363	808	Required for maturation of urease via the functional incorporation of the urease nickel metallocenter	ureF	-	UreF	FALSE	SGL_RS05890	slr1899
lcl|NC_000911.1_cds_WP_020861538.1_809	WP_020861538.1	642	1169	1041	952	1058	1255	1194	1198	1124	1072	1134	1178	1400	447.895	405.511	410.588	432.05	466.78	428.427	422.546	435.533	414.011	450.311	475.593	508.71	778	858	738	806	0.1	0.1	-0.1	-0.1	0.00907521	0.841235	1	0.0452742	809	Protein of unknown function (DUF3386)	-	-	DUF3386	FALSE	SGL_RS05895	slr1900
lcl|NC_000911.1_cds_WP_010871989.1_810	WP_010871989.1	981	417	435	359	349	407	350	497	445	445	440	487	528	90.5096	95.9927	87.7124	80.7366	85.7552	71.1439	99.3048	97.6814	97.3585	98.9803	111.382	108.686	280	296	248	224	0.1	-0.1	-0.2	-0.4	0.103884	0.00923369	0.830455	4.93014e-07	810	AAA domain, putative AbiEii toxin, Type IV TA system	-	-	ABC_tran	FALSE	SGL_RS05900	slr1901
lcl|NC_000911.1_cds_WP_102014004.1_811	WP_102014004.1	732	620.915	601.949	545.213	603.553	676.499	686.337	647.169	586.659	644.176	631.016	545.129	682.515	197.729	194.889	195.44	204.852	209.128	204.685	189.719	188.937	206.775	208.265	182.922	206.125	411	409	393	431	0	0.1	-0.1	0.1	0.606955	0.804629	1	0.900539	811	COGs COG3677 Transposase and inactivated derivatives	-	-	DDE_Tnp_IS1,HTH_28,Zn_Tnp_IS1	FALSE	NA	NA
lcl|NC_000911.1_cds_WP_102014005.1_812	WP_102014005.1	813	68.3793	84.9165	79.9797	73.7652	77.7311	87.5424	93.3375	74.4396	77.8769	85.9781	80.2652	79.5979	18.9026	23.866	24.8877	21.7338	20.8593	22.6635	23.7525	20.811	21.7001	24.6333	23.3804	20.8679	52	52	50	51	0	0	-0.1	0	0.724524	0.671333	1	0.523919	812	manually curated	-	-	DDE_Tnp_1,DDE_Tnp_1_2,DUF4096	FALSE	NA	NA
lcl|NC_000911.1_cds_WP_010871994.1_813	WP_010871994.1	3954	11907	11128	9330	8913	11517	11214	13571	11525	11617	9963	9918	11521	538.217	511.403	474.728	429.404	505.361	474.708	564.706	526.853	529.303	466.749	472.398	493.885	6389	5473	5648	5509	-0.2	0	-0.2	0	0.0269026	0.0642353	0.800097	0.352936	813	DNA-dependent RNA polymerase catalyzes the transcription of DNA into RNA using the four ribonucleoside triphosphates as substrates	rpoC2	2.7.7.6	RNA_pol_Rpb1_3,RNA_pol_Rpb1_4,RNA_pol_Rpb1_5	FALSE	SGL_RS05925	sll1789
lcl|NC_000911.1_cds_WP_010871995.1_814	WP_010871995.1	3309	10753	10601	9144	8993	11841	11094	12099	10345	10751	10321	10281	11865	586.86	588.223	561.758	523.114	627.337	567.027	607.869	570.99	591.438	583.8	591.246	614.12	5828	5709	5372	5608	0	0.1	-0.1	0	0.57776	0.506259	1	0.194593	814	DNA-dependent RNA polymerase catalyzes the transcription of DNA into RNA using the four ribonucleoside triphosphates as substrates	rpoB	2.7.7.6	RNA_pol_Rpb2_1,RNA_pol_Rpb2_2,RNA_pol_Rpb2_3,RNA_pol_Rpb2_45,RNA_pol_Rpb2_6,RNA_pol_Rpb2_7	FALSE	SGL_RS05930	sll1787
lcl|NC_000911.1_cds_WP_010871996.1_815	WP_010871996.1	786	3547	3468	3122	3613	4545	4482	3686	3412	3518	4108	4147	4597	1025.62	1019.52	1016.17	1113.48	1275.76	1213.7	981.155	997.768	1025.36	1231.11	1263.54	1260.61	2270	2768	2200	2707	0.3	0.3	0	0	2.84e-08	0.0117122	1	0.150396	815	TatD related DNase	dtd3	-	TatD_DNase	FALSE	SGL_RS05935	sll1786
lcl|NC_000911.1_cds_WP_010871997.1_816	WP_010871997.1	294	1747	1953	1782	1703	1870	1854	1880	1847	1889	1841	1824	1854	3121.29	3547.59	3583.91	3242.97	3243.32	3102.14	3092.11	3337.35	3401.95	3409.04	3433.95	3141.46	2575	2584	2622	2503	0	-0.1	0	0	0.625452	0.087115	0.985787	0.165717	816	Ribosomal protein S20	rpsT	-	Ribosomal_S20p	FALSE	SGL_RS05940	ssl2233
lcl|NC_000911.1_cds_WP_010871998.1_817	WP_010871998.1	4116	954	884	822	871	940	909	1053	979	1045	978	972	1070	41.339	38.9453	40.0951	40.2269	39.5409	36.8881	42.0045	42.903	45.6439	43.9226	44.3819	43.972	535	525	463	473	0	0	-0.2	-0.2	0.637571	0.30115	0.678803	0.00378009	817	Domain present in phytochromes and cGMP-specific phosphodiesterases.	-	2.1.1.80,3.1.1.61	CBS,CheB_methylest,CheR,CheR_N,GAF,GAF_2,GGDEF,HATPase_c,HisKA,PAS,PAS_10,PAS_3,PAS_4,PAS_8,PAS_9	FALSE	SGL_RS05945	sll1124
lcl|NC_000911.1_cds_WP_223211345.1_818	WP_223211345.1	720	276	274	246	234	220	269	317	307	271	264	249	238	89.9159	90.7546	90.2133	81.2512	69.5757	82.0712	95.0697	101.148	88.9922	89.1393	85.4781	73.5335	197	167	178	159	-0.2	-0.2	-0.1	-0.1	0.15549	0.0102234	0.959337	0.254583	818	-	-	-	-	FALSE	SGL_RS05950	sll1123
lcl|NC_000911.1_cds_WP_010872000.1_819	WP_010872000.1	2313	198	228	200	181	207	172	243	212	230	166	180	172	15.8974	18.6117	18.0758	15.4891	16.1338	12.933	17.9606	17.2143	18.6142	13.8136	15.2286	13.0969	123	93	113	101	-0.4	-0.2	-0.1	0.1	0.00383343	0.0229389	1	1	819	UvrD-like helicase C-terminal domain	-	3.6.4.12	UvrD-helicase,UvrD_C	TRUE	SGL_RS05955	sll1121
lcl|NC_000911.1_cds_WP_010872001.1_820	WP_010872001.1	3603	475	440	382	273	357	385	520	450	479	333	350	395	23.6848	22.3059	21.4411	14.5086	17.2803	17.9783	23.869	22.6925	24.075	17.2091	18.3896	18.679	253	189	227	177	-0.4	-0.4	-0.2	-0.1	7.65e-06	3.11e-07	0.959337	0.0961841	820	Required for chromosome condensation and partitioning	smc	-	SMC_N,SMC_hinge	TRUE	SGL_RS05960	sll1120
lcl|NC_000911.1_cds_WP_010872002.1_821	WP_010872002.1	1086	325	318	324	182	198	202	445	417	470	296	300	295	62.1906	61.867	69.7902	37.1193	36.7802	36.1996	78.3893	80.6995	90.6556	58.7045	60.491	53.5358	264	177	193	115	-0.6	-0.7	-0.4	-0.6	7.59e-08	2.06e-19	0.00209959	1.54902e-12	821	Ecdysteroid kinase	-	-	APH	TRUE	SGL_RS05965	sll1119
lcl|NC_000911.1_cds_WP_010872003.1_822	WP_010872003.1	669	481	544	410	516	533	561	545	503	458	395	369	505	173.705	199.736	166.671	198.611	186.854	189.732	181.184	183.708	166.72	147.844	140.418	172.957	340	288	329	364	-0.2	0.1	0	0.3	0.0938221	0.709307	1	0.0194002	822	Mo-dependent nitrogenase C-terminus	-	-	Mo-nitro_C,TerB	FALSE	SGL_RS05970	slr1194
lcl|NC_000911.1_cds_WP_010872004.1_823	WP_010872004.1	465	149	160	169	157	187	195	157	146	148	136	141	146	95.0758	103.799	121.389	106.775	115.833	116.528	92.2229	94.2171	95.192	89.9415	94.8049	88.3521	122	116	133	146	-0.1	0.1	0.1	0.3	0.98329	0.858928	0.819504	0.0764978	823	Protein of unknown function (DUF3531)	-	-	DUF3531	FALSE	SGL_RS05975	slr1195
lcl|NC_000911.1_cds_WP_010872005.1_824	WP_010872005.1	1290	544	525	471	552	615	685	606	537	542	437	437	499	84.6329	83.0406	82.484	91.5306	92.8802	99.8026	86.7897	84.4905	84.9953	70.4628	71.6391	73.6244	324	265	298	356	-0.3	0.3	-0.1	0.4	0.00613658	0.0930537	1	0.000146464	824	Tetratricopeptide repeat	-	-	TPR_12,TPR_7,TPR_8	TRUE	SGL_RS05980	slr1196
lcl|NC_000911.1_cds_WP_010872006.1_825	WP_010872006.1	1197	296	293	269	326	345	362	334	314	317	302	269	298	50.3415	50.6632	51.4986	59.0934	56.9588	57.6573	52.2921	54.0079	54.3437	53.2328	48.2076	48.0653	188	170	168	201	-0.1	0.3	-0.2	0.2	0.551124	0.137706	0.941363	0.212079	825	DNA recombination-mediator protein A	smf	-	DNA_processg_A,HHH_5	FALSE	SGL_RS05985	slr1197
lcl|NC_000911.1_cds_WP_010872007.1_826	WP_010872007.1	327	98	106	86	89	91	93	96	89	89	87	76	112	129.952	142.906	128.369	125.786	117.14	115.491	117.188	119.354	118.96	119.567	106.193	140.849	105	107	115	105	0	-0.1	0.1	0	0.754166	0.203782	0.910342	0.6657	826	Putative heavy-metal-binding	-	-	YbjQ_1	FALSE	SGL_RS05990	sll1118
lcl|NC_000911.1_cds_WP_230401103.1_827	WP_230401103.1	186	3	3	5	6	3	5	4	4	3	3	2	6	40.9534	41.6371	76.8329	87.2985	39.7555	63.9219	50.2672	55.2233	41.2805	42.4451	28.7692	77.6785	26	27	28	34	0	0.3	0.1	0.3	1	1	1	0.849018	827	Protein of unknown function (DUF2442)	-	-	DUF2442	FALSE	SGL_RS05995	ssr2009
lcl|NC_000911.1_cds_WP_010872009.1_828	WP_010872009.1	636	1397	1306	1207	1102	1201	1103	1520	1297	1293	1320	1164	1192	542.601	515.724	527.715	456.197	452.829	401.209	543.479	509.468	506.218	531.368	476.393	439.077	945	854	916	786	-0.1	-0.2	0	-0.1	0.504571	3.96e-05	1	0.0551973	828	C-terminal domain of 1-Cys peroxiredoxin	hflX	-	1-cysPrx_C,AhpC-TSA	FALSE	SGL_RS06000	slr1198
lcl|NC_000911.1_cds_WP_020861544.1_829	WP_020861544.1	1761	129	141	109	144	211	193	163	143	121	203	201	211	14.0176	15.5774	13.3327	16.6776	22.2574	19.6405	16.3052	15.715	13.2533	22.8622	23.0149	21.7444	79	114	70	101	0.5	0.5	-0.2	-0.2	1.3e-07	0.00504293	1	0.0473839	829	This protein is involved in the repair of mismatches in DNA. It is required for dam-dependent methyl-directed DNA mismatch repair. May act as a molecular matchmaker , a protein that promotes the formation of a stable complex between two or more DNA-binding proteins in an ATP-dependent manner without itself being part of a final effector complex	mutL	-	DNA_mis_repair,HATPase_c_3,MutL_C	FALSE	SGL_RS06005	slr1199
lcl|NC_000911.1_cds_WP_010872011.1_830	WP_010872011.1	1167	186	190	171	58	76	55	227	256	244	175	157	178	32.6139	33.8715	33.7516	10.8394	12.9363	9.03158	36.6413	45.3966	43.1256	31.8028	29.008	29.5999	142	100	108	37	-0.5	-1.5	-0.4	-1.4	0.000247161	2.33e-34	0.109072	1.18322e-24	830	Branched-chain amino acid transport system / permease component	urtB	-	BPD_transp_2	TRUE	SGL_RS06010	slr1200
lcl|NC_000911.1_cds_WP_010872012.1_831	WP_010872012.1	1233	166	159	108	79	95	79	213	162	185	98	120	137	27.2491	26.5358	19.9561	13.8216	15.1383	12.1446	32.1869	26.8938	30.6106	16.6728	20.7565	21.3278	108	69	84	49	-0.6	-0.8	-0.4	-0.5	1.48e-05	3.76e-08	0.482503	0.000602074	831	Branched-chain amino acid transport system / permease component	urtC	-	BPD_transp_2	TRUE	SGL_RS06015	slr1201
lcl|NC_000911.1_cds_WP_010872013.1_832	WP_010872013.1	897	172	196	172	208	263	217	187	161	189	216	205	277	41.8252	48.457	47.0811	53.9088	62.083	49.4175	41.8607	39.594	46.3262	54.4379	52.5281	63.8808	111	145	113	142	0.4	0.3	0	0	0.000126446	0.0877931	0.961018	0.469394	832	Binding-protein-dependent transport system inner membrane component	lacF	-	BPD_transp_1	FALSE	SGL_RS06020	slr1202
lcl|NC_000911.1_cds_WP_010872014.1_833	WP_010872014.1	438	169	145	127	148	152	198	156	155	113	128	147	146	120.02	104.695	101.526	112.025	104.79	131.687	101.988	111.325	80.8911	94.2139	110.005	98.3333	120	121	128	141	0	0.1	0.1	0.2	0.762114	0.805415	0.932897	0.464189	833	Domain of unknown function DUF29	-	-	DUF29	FALSE	SGL_RS06025	slr1203
lcl|NC_000911.1_cds_WP_010872015.1_834	WP_010872015.1	1359	4817	4788	4179	4803	5487	5736	5829	4873	5381	4828	4502	5105	704.829	712.282	688.316	749.043	779.381	786.009	785.157	721.102	793.644	732.171	694.13	708.408	3064	2762	2648	3057	-0.1	0.2	-0.2	0.1	0.375929	0.202982	0.450794	0.711816	834	Trypsin	htrA	-	PDZ_2,Trypsin_2	FALSE	SGL_RS06030	slr1204
lcl|NC_000911.1_cds_WP_014407084.1_835	WP_014407084.1	354	448	433	395	334	374	401	540	408	498	424	358	414	490.582	482.072	486.899	389.822	397.569	411.234	544.355	451.842	549.69	481.213	413.09	429.947	499	420	456	385	-0.2	-0.2	-0.1	-0.1	0.0905608	4.37e-05	0.941363	0.0482867	835	Rieske-like [2Fe-2S] domain	-	-	Rieske,Rieske_2	FALSE	SGL_RS06035	slr1205
lcl|NC_000911.1_cds_WP_020861545.1_836	WP_020861545.1	723	280	272	212	265	310	360	307	275	292	249	259	303	90.6968	89.5764	77.2997	91.4885	97.4772	109.206	91.5435	90.0865	95.3393	83.5932	88.402	93.0802	192	179	170	206	-0.1	0.3	-0.2	0.2	0.83828	0.142333	0.924339	0.468156	836	Protein of unknown function (DUF1997)	-	-	DUF1997	FALSE	SGL_RS06040	slr1206
lcl|NC_000911.1_cds_WP_048908424.1_837	WP_048908424.1	1539	573	547	477	576	553	651	635	514	608	548	493	557	72.5797	70.4431	68.0122	77.7624	67.9975	77.224	74.0439	65.8441	77.6282	71.9414	65.8015	66.9108	329	300	301	334	-0.1	0.1	-0.1	0.2	0.644125	0.783548	1	0.741306	837	Barrel-sandwich domain of CusB or HlyD membrane-fusion	-	-	Biotin_lipoyl_2,HlyD_D23,OEP	FALSE	SGL_RS06045	slr1207
lcl|NC_000911.1_cds_WP_010872019.1_838	WP_010872019.1	198	9	8	7	23	10	16	10	7	12	6	8	13	95.9147	86.6808	83.9747	261.25	103.455	159.688	98.1065	75.4456	128.908	66.2722	89.8381	131.391	55	52	48	96	-0.1	1	-0.2	0.9	1	0.0507146	1	0.140615	838	-	-	-	-	FALSE	SGL_RS06050	ssr2016
lcl|NC_000911.1_cds_WP_010872020.1_839	WP_010872020.1	1974	269	311	253	263	286	312	331	275	249	241	274	294	25.7229	30.2355	27.233	26.8046	26.5485	27.9404	29.1374	26.5946	24.0006	23.8848	27.6087	26.6621	156	148	153	157	-0.1	0	0	0.1	1	0.488529	1	0.961937	839	Class II Aldolase and Adducin N-terminal domain	-	-	Aldolase_II,adh_short,adh_short_C2	FALSE	SGL_RS06055	slr1208
lcl|NC_000911.1_cds_WP_228670069.1_840	WP_228670069.1	306	39	22	32	39	30	41	31	39	35	34	30	33	61.8651	35.4809	57.1399	65.9375	46.1966	60.9083	45.2687	62.5661	55.9635	55.8982	50.1454	49.645	45	42	41	47	-0.1	0.2	-0.1	0.2	1	0.799362	1	0.921691	840	Protein of unknown function (DUF433)	-	-	DUF433	FALSE	SGL_RS06060	slr1209
lcl|NC_000911.1_cds_WP_010872022.1_841	WP_010872022.1	390	62	44	54	44	60	41	75	55	54	53	38	66	55.0964	39.7535	54.0174	41.6746	51.7596	34.1214	61.3548	49.4297	48.3705	48.8141	35.5831	55.6232	57	50	51	45	-0.2	-0.2	-0.1	-0.1	0.613932	0.339258	1	0.554594	841	Mut7-C RNAse domain	-	-	Mut7-C	FALSE	SGL_RS06065	slr1210
lcl|NC_000911.1_cds_WP_010872023.1_842	WP_010872023.1	3279	361	363	300	337	286	417	406	358	390	330	353	376	19.894	20.3382	18.6099	19.7939	15.2999	21.521	20.5966	19.9522	21.6638	18.848	20.4983	19.6509	203	186	180	183	-0.1	0	-0.2	0	0.698672	0.475977	0.941363	0.398799	842	CobN/Magnesium Chelatase	cobN	6.6.1.2	CobN-Mg_chel	FALSE	SGL_RS06070	slr1211
lcl|NC_000911.1_cds_WP_010872024.1_843	WP_010872024.1	2535	163	168	136	249	245	274	154	163	173	187	175	242	11.8435	12.4106	11.1234	19.2832	17.2809	18.6446	10.3007	11.9777	12.6705	14.0822	13.3986	16.6759	87	108	84	137	0.3	0.7	-0.1	0.3	0.00585235	1.07e-08	1	0.0514946	843	Histidine kinase	ETR1	-	CBS,GAF,GAF_3,HATPase_c,HisKA,HisKA_2,PAS,PAS_3,PAS_4,PAS_8,PAS_9	FALSE	SGL_RS06075	slr1212
lcl|NC_000911.1_cds_WP_010872025.1_844	WP_010872025.1	726	80	80	87	95	84	103	95	82	80	74	81	79	25.7659	26.196	31.5415	32.6111	26.2628	31.0673	28.1665	26.7092	25.9717	24.7015	27.4896	24.1303	56	52	55	62	-0.1	0.2	0	0.3	0.842119	0.819709	1	0.474496	844	helix_turn_helix, arabinose operon control protein	-	-	HTH_18,Response_reg	FALSE	SGL_RS06080	slr1213
lcl|NC_000911.1_cds_WP_010872026.1_845	WP_010872026.1	1119	371	410	362	369	456	458	414	289	321	608	392	492	68.4465	76.9045	75.1786	72.5589	81.6676	79.1323	70.3126	53.9223	59.695	116.257	76.2064	86.0841	201	295	227	253	0.5	0.2	0.2	-0.2	3.82e-05	0.774073	0.25368	0.0383708	845	cheY-homologous receiver domain	-	-	Response_reg	FALSE	SGL_RS06085	slr1214
lcl|NC_000911.1_cds_WP_010872027.1_846	WP_010872027.1	669	125	146	127	191	227	223	135	116	133	218	186	191	45.1416	53.6057	51.6273	73.5169	79.5794	75.4194	44.8804	42.3661	48.4144	81.5946	70.7797	65.4156	87	135	91	145	0.6	0.7	0.1	0.1	9.05e-08	9.26e-07	0.925103	1	846	-	slr1215	-	-	FALSE	SGL_RS06090	slr1215
lcl|NC_000911.1_cds_WP_010872028.1_847	WP_010872028.1	459	308	301	257	491	530	515	322	302	263	350	341	411	201.068	199.779	188.857	341.633	335.873	314.855	193.51	199.385	173.062	236.809	234.571	254.457	242	305	243	421	0.3	0.8	0	0.5	9.21e-06	1.02e-17	1	3.00739e-05	847	Catalyzes a trans-dehydration via an enolate intermediate	aroQ	4.2.1.10	DHquinase_II	FALSE	SGL_RS06095	sll1112
lcl|NC_000911.1_cds_WP_020861548.1_848	WP_020861548.1	138	0	0	0	0	0	0	0	0	0	0	0	0	0	0	0	0	0	0	0	0	0	0	0	0	0	0	0	0	0	0	0	0	1	1	1	1	848	-	-	-	-	FALSE	NA	NA
lcl|NC_000911.1_cds_WP_010872029.1_849	WP_010872029.1	1392	273	333	264	358	350	413	307	285	297	285	264	322	38.8407	48.1681	42.2802	54.2868	48.3393	55.0283	40.2086	41.0075	42.5928	42.025	39.5783	43.4471	169	166	167	213	0	0.4	0	0.4	0.73274	0.0270115	1	0.0124605	849	MgtE intracellular N domain	mgtE	-	CBS,MgtE,MgtE_N	FALSE	SGL_RS06105	slr1216
lcl|NC_000911.1_cds_WP_041425932.1_850	WP_041425932.1	1188	184	162	161	168	212	199	212	179	185	197	164	211	31.5782	28.2667	31.103	30.7302	35.3193	31.984	33.4935	31.0681	32.0034	35.0407	29.6579	34.3425	112	112	100	113	0	0.2	-0.2	0	0.691873	0.669212	0.961018	0.616117	850	Glycosyl transferase 4-like	-	-	Glyco_transf_4,Glycos_transf_1	FALSE	SGL_RS06110	sll1971
lcl|NC_000911.1_cds_WP_020861549.1_851	WP_020861549.1	777	534	530	421	456	514	524	574	496	519	426	425	524	156.812	158.235	139.164	142.721	146.524	144.105	155.169	147.303	153.624	129.654	131.509	145.932	341	297	323	321	-0.2	0	-0.1	0.1	0.148801	0.205727	1	0.946957	851	protein conserved in bacteria	-	-	2H-phosphodiest	FALSE	SGL_RS06115	slr2070
lcl|NC_000911.1_cds_WP_010872032.1_852	WP_010872032.1	324	47	48	60	39	43	45	43	58	36	44	53	68	63.8195	66.2654	91.7096	56.4425	56.6802	57.2241	53.7501	79.6483	49.2734	61.9221	75.8332	87.5678	53	65	63	50	0.3	-0.3	0.2	-0.4	0.234735	0.0872755	0.927473	0.0531117	852	-	-	-	-	FALSE	SGL_RS06120	slr2071
lcl|NC_000911.1_cds_WP_010872033.1_853	WP_010872033.1	609	156	148	121	135	149	152	167	175	140	184	149	176	64.5812	62.2922	56.3865	59.5665	59.8791	58.9299	63.6434	73.2677	58.4204	78.9472	64.9974	69.0995	113	120	101	102	0.1	0	-0.2	-0.2	0.351594	0.56598	0.987024	0.0203987	853	Lipase (class 2)	-	3.1.1.3	Abhydrolase_1,Abhydrolase_6,Lipase_2,PGAP1	FALSE	SGL_RS06125	sll1969
lcl|NC_000911.1_cds_WP_014407171.1_854	WP_014407171.1	516	228	243	219	222	291	264	306	287	248	226	232	268	122.079	132.283	131.995	126.691	151.254	132.38	150.828	155.411	133.848	125.416	130.895	136.088	214	186	179	198	-0.2	0.1	-0.2	0.1	0.215945	0.783668	0.509961	1	854	Histidine kinase-like ATPase domain	pmgA	2.7.11.1	HATPase_c_2	FALSE	SGL_RS06130	sll1968
lcl|NC_000911.1_cds_WP_010872035.1_855	WP_010872035.1	1392	682	641	533	608	654	744	701	683	612	604	654	666	97.0307	92.72	85.3611	92.1966	90.3254	99.1308	91.8117	98.274	87.767	89.0635	98.0462	89.8627	379	367	355	381	0	0.1	-0.1	0.1	0.866752	0.943242	1	0.720071	855	tRNA (Uracil-5-)-methyltransferase	rumA	2.1.1.190	TRAM,tRNA_U5-meth_tr	FALSE	SGL_RS06135	sll1967
lcl|NC_000911.1_cds_WP_010872036.1_856	WP_010872036.1	1527	215	206	172	115	149	149	229	220	202	167	153	194	27.4793	26.7686	24.7459	15.6658	18.4868	17.8346	26.9437	28.437	26.024	22.1218	20.6057	23.5152	122	97	112	77	-0.3	-0.5	-0.1	-0.3	0.0192135	1.14e-08	1	0.00162254	856	Catalyzes the anaerobic formation of alpha-ketobutyrate and ammonia from threonine in a two-step reaction. The first step involved a dehydration of threonine and a production of enamine intermediates (aminocrotonate), which tautomerizes to its imine form (iminobutyrate). Both intermediates are unstable and short- lived. The second step is the nonenzymatic hydrolysis of the enamine imine intermedi…	ilvA	4.3.1.19	PALP,Thr_dehydrat_C	FALSE	SGL_RS06140	slr2072
lcl|NC_000911.1_cds_WP_010872037.1_857	WP_010872037.1	561	2174	2072	1849	1029	1054	1192	2165	1912	1974	1153	1093	1265	1019.33	987.727	975.892	514.232	479.739	523.412	934.48	906.646	932.951	560.304	540.014	562.507	1471	862	1513	799	-0.8	-0.9	0	-0.1	3.41e-27	3.1e-52	0.673949	0.0203771	857	Cell division protein that is part of the divisome complex and is recruited early to the Z-ring. Probably stimulates Z-ring formation, perhaps through the cross-linking of FtsZ protofilaments. Its function overlaps with FtsA	sepF	-	SepF	TRUE	SGL_RS06145	slr2073
lcl|NC_000911.1_cds_WP_010872038.1_858	WP_010872038.1	390	119	123	115	130	134	140	125	112	120	99	112	115	105.75	111.129	115.037	123.129	115.596	116.512	102.258	100.657	107.49	91.1811	104.876	96.9193	111	103	115	127	-0.1	0.1	0	0.3	0.833242	0.773389	0.991585	0.202068	858	Mannose-6-phosphate isomerase	manA	2.7.7.13,5.3.1.8	MannoseP_isomer	FALSE	SGL_RS06150	slr2074
lcl|NC_000911.1_cds_WP_020861553.1_859	WP_020861553.1	255	18	42	26	30	42	34	32	23	18	38	20	23	54.3917	129.033	88.4386	96.6202	123.202	96.2166	89.0155	70.288	54.8262	119.009	63.6822	65.9126	48	55	60	70	0.2	0.2	0.3	0.4	0.604686	0.709357	0.941363	0.549528	859	BrnA antitoxin of type II toxin-antitoxin system	-	-	BrnA_antitoxin	FALSE	NA	NA
lcl|NC_000911.1_cds_WP_010872039.1_860	WP_010872039.1	411	125	114	99	185	175	183	106	95	94	126	112	131	100.078	92.795	89.2222	157.866	136.011	137.212	78.1251	76.9212	75.8599	104.553	94.4878	99.4675	88	111	103	162	0.3	0.6	0.2	0.5	0.00421059	9.67e-06	0.445621	0.000812397	860	Ribonuclease toxin, BrnT, of type II toxin-antitoxin system	-	-	BrnT_toxin	FALSE	SGL_RS06160	sll1965
lcl|NC_000911.1_cds_WP_020861555.1_861	WP_020861555.1	312	928	939	841	1209	1280	1510	977	966	923	1251	1281	1354	1393.91	1433.98	1421.97	1935.53	1866.4	2124.1	1350.94	1467.43	1397.47	1947.52	2027.52	1928.79	1180	1632	1160	1654	0.5	0.5	0	0	5.02e-13	8.64e-09	1	0.541418	861	Binds to Cpn60 in the presence of Mg-ATP and suppresses the ATPase activity of the latter	groS	-	Cpn10	FALSE	SGL_RS06165	slr2075
lcl|NC_000911.1_cds_WP_010872041.1_862	WP_010872041.1	1626	10399	10445	9330	11085	12231	14455	11667	10809	10154	12534	12489	12899	1236.9	1263.11	1249.2	1405.28	1412.25	1610.16	1277.48	1300.23	1217.4	1545.14	1565.3	1455.05	6071	7081	5654	7033	0.2	0.3	-0.1	0	7.49e-06	0.0112648	1	0.240483	862	Prevents misfolding and promotes the refolding and proper assembly of unfolded polypeptides generated under stress conditions	groEL1	-	Cpn60_TCP1	FALSE	SGL_RS06170	slr2076
lcl|NC_000911.1_cds_WP_010872042.1_863	WP_010872042.1	2199	319	303	276	319	351	359	372	331	368	324	330	367	27.0723	26.1438	26.3665	28.8544	28.9168	28.5326	29.0625	28.409	31.4803	28.4982	29.5106	29.5381	193	185	163	186	-0.1	0.2	-0.2	0	1	0.502802	0.56401	0.425502	863	Putative diguanylate phosphodiesterase	-	-	DUF4118,EAL,GAF,GGDEF,PAS,PAS_3,PAS_4,PAS_8,PAS_9,Response_reg,SBP_bac_3	FALSE	SGL_RS06175	slr2077
lcl|NC_000911.1_cds_WP_010872043.1_864	WP_010872043.1	585	107	94	99	103	107	117	115	103	87	83	106	105	47.0502	42.0239	49.0028	48.2727	45.674	48.1809	46.5512	45.8045	38.5614	37.8263	49.1148	43.7873	73	71	73	78	0	0.1	0	0.1	0.957068	1	1	0.891786	864	pfam nudix	-	-	NUDIX	FALSE	SGL_RS06180	slr2078
lcl|NC_000911.1_cds_WP_020861558.1_865	WP_020861558.1	585	203	182	160	106	126	156	199	206	194	141	159	176	89.2635	81.3654	79.1965	49.6787	53.7843	64.2412	80.5539	91.609	85.9874	64.2591	73.6721	73.3958	143	115	132	93	-0.3	-0.5	-0.1	-0.3	0.0344806	1.2e-06	1	0.00553587	865	Alternative locus ID	-	-	-	FALSE	NA	NA
lcl|NC_000911.1_cds_WP_010872045.1_866	WP_010872045.1	1089	582	595	516	535	533	625	611	594	564	483	497	603	110.994	115.367	110.773	108.747	98.6756	111.626	107.268	114.566	108.42	95.4685	99.8757	109.062	350	315	338	335	-0.2	0	0	0.1	0.378408	0.147751	1	1	866	Catalyzes the anti-1,4-elimination of the C-3 phosphate and the C-6 proR hydrogen from 5-enolpyruvylshikimate-3-phosphate (EPSP) to yield chorismate, which is the branch point compound that serves as the starting substrate for the three terminal pathways of aromatic amino acid biosynthesis. This reaction introduces a second double bond into the aromatic ring system	aroC	4.2.3.5	Chorismate_synt	FALSE	SGL_RS06190	sll1747
lcl|NC_000911.1_cds_WP_010872046.1_867	WP_010872046.1	387	870	821	805	719	838	801	1058	902	939	937	828	950	785.465	753.6	818.109	691.867	734.444	677.253	879.323	823.583	854.532	876.768	787.709	813.414	909	865	809	744	-0.1	-0.1	-0.2	-0.2	0.940814	0.00959245	0.677048	0.000780787	867	Forms part of the ribosomal stalk which helps the ribosome interact with GTP-bound translation factors. Is thus essential for accurate translation	rplL	-	Ribosomal_L12,Ribosomal_L12_N	FALSE	SGL_RS06195	sll1746
lcl|NC_000911.1_cds_WP_010872047.1_868	WP_010872047.1	522	1124	989	926	1063	1289	1264	1196	984	1191	1308	1249	1474	590.648	528.384	547.749	595.364	657.541	622.044	578.561	522.939	630.855	712.374	691.597	734.583	851	1028	784	915	0.3	0.2	-0.1	-0.2	9.75e-05	0.153029	0.991585	0.00182681	868	Forms part of the ribosomal stalk, playing a central role in the interaction of the ribosome with GTP-bound translation factors	rplJ	-	Ribosomal_L10	FALSE	SGL_RS06200	sll1745
lcl|NC_000911.1_cds_WP_010872048.1_869	WP_010872048.1	717	2055	1868	1692	2387	2757	3052	2138	1912	1937	2233	2300	3010	673.36	622.304	624.085	833.632	876.96	936.55	644.909	633.602	639.765	758.337	794.13	935.368	1318	1672	1256	1807	0.3	0.5	-0.1	0.1	1.04e-06	8.58e-09	1	0.946685	869	Binds directly to 23S rRNA. The L1 stalk is quite mobile in the ribosome, and is involved in E site tRNA release	rpl1	-	Ribosomal_L1	FALSE	SGL_RS06205	sll1744
lcl|NC_000911.1_cds_WP_010872049.1_870	WP_010872049.1	426	556	614	537	828	874	972	579	547	689	782	667	855	415.733	466.765	451.983	659.867	634.393	680.639	398.541	413.638	519.295	606.016	525.525	606.298	524	674	507	775	0.4	0.6	0	0.2	0.000216133	1.29e-11	1	0.325486	870	Forms part of the ribosomal stalk which helps the ribosome interact with GTP-bound translation factors	rplK	-	Ribosomal_L11,Ribosomal_L11_N	FALSE	SGL_RS06210	sll1743
lcl|NC_000911.1_cds_WP_010872050.1_871	WP_010872050.1	618	1537	1427	1284	1866	1989	2232	1608	1458	1544	1674	1645	1956	622.623	587.714	585.497	805.656	782.156	846.752	599.643	597.313	630.454	702.821	702.175	751.451	1073	1239	1007	1420	0.2	0.5	-0.1	0.2	0.000197171	1.56e-08	1	0.277853	871	Participates in transcription elongation, termination and antitermination	nusG	-	KOW,NusG	FALSE	SGL_RS06215	sll1742
lcl|NC_000911.1_cds_WP_010872051.1_872	WP_010872051.1	246	790	683	676	586	679	768	784	746	746	704	667	881	2820.55	2479.24	2716.83	2229.93	2353.34	2567.91	2576.79	2693.64	2684.73	2605.06	2509.35	2983.07	1705	1725	1694	1531	0	-0.1	0	-0.2	0.630734	0.0188916	1	0.0136281	872	Essential subunit of the Sec protein translocation channel SecYEG. Clamps together the 2 halves of SecY. May contact the channel plug during translocation	secE	-	SecE	FALSE	SGL_RS06220	ssl3335
lcl|NC_000911.1_cds_WP_028948150.1_873	WP_028948150.1	363	963	1039	807	765	887	958	1061	1029	1095	933	923	998	996.662	1093.27	940.163	843.858	891.153	928.534	1010.86	1077.04	1142.33	1000.79	1006.59	979.563	1069	973	973	879	-0.1	-0.1	-0.1	-0.1	0.398703	0.00584206	0.910342	0.00676778	873	This protein is located at the 30S-50S ribosomal subunit interface and may play a role in the structure and function of the aminoacyl-tRNA binding site	rplS	-	Ribosomal_L19	FALSE	SGL_RS06230	sll1740
lcl|NC_000911.1_cds_WP_020861559.1_874	WP_020861559.1	393	91	98	85	75	77	106	82	79	74	80	76	90	79.6168	87.1726	83.7125	69.9377	65.3976	86.8521	66.0439	69.9011	65.2605	72.5423	70.0657	74.6769	73	77	87	80	0.1	-0.1	0.3	0.1	0.485594	0.248281	0.489723	0.936714	874	-	-	-	-	FALSE	SGL_RS06235	slr1826
lcl|NC_000911.1_cds_WP_020861560.1_875	WP_020861560.1	996	231	213	212	199	182	258	286	216	266	206	202	225	49.1948	46.1187	50.8219	45.1696	37.6258	51.4562	56.0697	46.5215	57.101	45.4686	45.3301	45.4433	155	128	134	129	-0.3	-0.1	-0.2	0	0.103729	0.221555	0.885449	0.588434	875	Serine aminopeptidase, S33	-	3.8.1.5	Abhydrolase_1,Abhydrolase_6	FALSE	SGL_RS06240	slr1827
lcl|NC_000911.1_cds_WP_010872055.1_876	WP_010872055.1	1080	389	369	333	414	429	428	394	387	390	388	406	379	74.9444	72.278	72.2174	85.0112	80.2332	77.2225	69.8781	75.4038	75.7372	77.4745	82.4221	69.2483	232	234	218	252	0	0.2	-0.1	0.1	0.496848	0.329237	1	1	876	Late competence development protein ComFB	-	-	ComFB	FALSE	SGL_RS06245	sll1739
lcl|NC_000911.1_cds_WP_010872056.1_877	WP_010872056.1	696	228	241	181	208	220	221	245	206	218	256	212	259	77.8653	83.679	69.5818	75.711	72.9355	70.6825	77.0247	71.1491	75.0448	90.6122	76.2909	83.8859	149	163	147	145	0.1	0	0	-0.2	0.0966619	0.309616	1	0.0288886	877	Acts as a processive, ATP-dependent zinc metallopeptidase for both cytoplasmic and membrane proteins. Plays a role in the quality control of integral membrane proteins	-	-	Peptidase_M41	FALSE	SGL_RS06250	sll1738
lcl|NC_000911.1_cds_WP_010872057.1_878	WP_010872057.1	483	306	302	274	252	282	254	314	251	266	281	304	326	182.881	183.504	184.334	160.522	163.608	142.165	172.755	151.71	160.245	174.057	191.447	184.776	219	244	239	209	0.2	-0.2	0.1	-0.2	0.0322094	0.00268122	0.477601	0.00332628	878	Chloroplast import apparatus Tic20-like	ycf60	-	TIC20	FALSE	SGL_RS06255	sll1737
lcl|NC_000911.1_cds_WP_255345281.1_879	WP_255345281.1	123	0	0	0	0	0	0	0	0	0	0	0	0	0	0	0	0	0	0	0	0	0	0	0	0	0	0	0	0	0	0	0	0	1	1	1	1	879	NA	NA	NA	NA	FALSE	NA	NA
lcl|NC_000911.1_cds_WP_010872058.1_880	WP_010872058.1	321	100	96	90	101	120	99	71	78	74	77	79	98	139.125	135.79	140.947	149.766	162.067	128.989	90.9325	109.747	103.775	111.028	115.814	129.304	88	102	117	127	0.2	0.1	0.4	0.3	0.178542	0.915492	0.109072	0.24587	880	2Fe-2S iron-sulfur cluster binding domain	-	-	Fer2	FALSE	SGL_RS06260	slr1828
lcl|NC_000911.1_cds_WP_010872059.1_881	WP_010872059.1	993	439	422	401	558	637	641	432	389	379	381	346	399	93.8446	91.7166	96.4933	127.135	132.188	128.326	85.0127	84.0984	81.6656	84.4126	77.938	80.8906	242	228	257	371	-0.1	0.5	0.1	0.7	0.957349	4.63e-08	0.402936	6.09638e-13	881	Poly(R)-hydroxyalkanoic acid synthase subunit (PHA_synth_III_E)	phaE	-	PHA_synth_III_E	FALSE	SGL_RS06265	slr1829
lcl|NC_000911.1_cds_WP_041425936.1_882	WP_041425936.1	1098	789	755	643	636	787	813	795	736	729	564	656	806	148.964	144.925	136.655	127.982	144.241	143.75	138.175	140.532	138.736	110.363	130.508	144.318	446	402	436	442	-0.2	0	0	0.1	0.456469	0.29753	1	0.83751	882	Protein of unknown function (DUF3141)	phaC	-	Abhydrolase_1	FALSE	SGL_RS06270	slr1830
lcl|NC_000911.1_cds_WP_010872061.1_883	WP_010872061.1	384	325	340	286	298	328	282	373	302	303	266	248	265	298.179	317.149	295.371	291.405	292.129	242.3	315.034	280.216	280.215	252.937	239.758	230.579	309	250	310	289	-0.3	-0.1	0	0.2	0.0150533	0.0763409	1	0.41462	883	transcription initiation from RNA polymerase II promoter	-	-	-	FALSE	SGL_RS06275	sll1736
lcl|NC_000911.1_cds_WP_010872062.1_884	WP_010872062.1	402	600	632	612	544	610	587	828	523	662	399	403	471	501.673	537.251	576.008	484.791	495.115	459.641	637.316	442.246	557.933	345.764	355.061	373.483	608	391	576	530	-0.6	-0.1	-0.1	0.4	9.14e-07	0.0132879	1	5.91965e-05	884	Four repeated domains in the Fasciclin I family of proteins, present in many other contexts.	-	-	Fasciclin	TRUE	SGL_RS06280	sll1735
lcl|NC_000911.1_cds_WP_010872063.1_885	WP_010872063.1	1296	3843	3476	3433	2184	2139	2455	4972	3509	4181	2518	2417	2986	594.606	546.801	597.917	360.162	321.275	355.731	708.182	549.079	652.07	403.787	394.061	438.156	2429	1526	2082	1303	-0.7	-0.7	-0.2	-0.2	1.69e-10	8.38e-27	0.761367	0.000104566	885	CO2 hydration protein (ChpXY)	cupA	-	ChpXY	TRUE	SGL_RS06285	sll1734
lcl|NC_000911.1_cds_WP_010872064.1_886	WP_010872064.1	1509	5374	4853	4778	3321	3158	3685	6562	4681	5301	3813	3515	4335	696.292	639.285	696.864	458.616	397.204	447.139	782.682	613.375	692.32	512.034	479.896	532.677	3105	2198	2840	1911	-0.5	-0.6	-0.1	-0.2	5.14e-06	4.51e-19	1	0.000720715	886	Proton-conducting membrane transporter	ndhD3	1.6.5.3	Oxidored_q5_N,Proton_antipo_M	TRUE	SGL_RS06290	sll1733
lcl|NC_000911.1_cds_WP_010872065.1_887	WP_010872065.1	1848	9109	8558	8439	6078	5706	6491	10770	8017	9669	6888	6304	7993	937.595	895.586	977.786	666.794	570.143	625.702	1020.51	834.545	1003.19	734.811	683.737	780.252	5219	3897	4819	3356	-0.4	-0.5	-0.1	-0.2	0.000134969	1.25e-16	1	0.000688506	887	NADH-Ubiquinone oxidoreductase (complex I), chain 5 N-terminus	ndhF3	1.6.5.3	Proton_antipo_M,Proton_antipo_N	TRUE	SGL_RS06295	sll1732
lcl|NC_000911.1_cds_WP_010872066.1_888	WP_010872066.1	633	327	300	269	151	184	204	385	307	318	195	212	230	127.886	119.285	118.423	62.9418	69.8555	74.7165	138.609	121.425	125.36	79.0402	87.3654	85.3068	233	148	210	124	-0.6	-0.8	-0.1	-0.2	3.57e-10	9.05e-19	0.953911	0.00292397	888	nUDIX hydrolase	-	-	-	TRUE	SGL_RS06300	sll1730
lcl|NC_000911.1_cds_WP_010872067.1_889	WP_010872067.1	2256	79662	75887	65061	18936	28912	19727	93367	75535	76278	63423	59031	54352	6573.28	6366.33	6043.1	1665.35	2315.88	1524.41	7092.18	6303.36	6344.33	5423.95	5132.62	4253.31	44153	31936	39932	12180	-0.5	-1.7	-0.1	-1.4	0.00015201	2.58e-47	0.941363	4.09947e-24	889	PsaA and PsaB bind P700, the primary electron donor of photosystem I (PSI), as well as the electron acceptors A0, A1 and FX	psaA	-	PsaA_PsaB	TRUE	SGL_RS06305	slr1834
lcl|NC_000911.1_cds_WP_010872068.1_890	WP_010872068.1	2196	55760	53901	47956	14850	22175	15310	66550	54638	55874	43961	39821	39689	4739.25	4657.73	4588.16	1345.24	1829.61	1218.63	5207.04	4696.51	4786.88	3872.51	3566.38	3199.17	31959	22352	28600	9455	-0.5	-1.6	-0.2	-1.2	5.61e-07	3.58e-45	0.873188	2.77524e-22	890	PsaA and PsaB bind P700, the primary electron donor of photosystem I (PSI), as well as the electron acceptors A0, A1 and FX. PSI is a plastocyanin cytochrome c6-ferredoxin oxidoreductase, converting photonic excitation into a charge separation, which transfers an electron from the donor P700 chlorophyll pair to the spectroscopically characterized acceptors A0, A1, FX, FA and FB in turn. Oxidized …	psaB	-	PsaA_PsaB	TRUE	SGL_RS06310	slr1835
lcl|NC_000911.1_cds_WP_010872069.1_891	WP_010872069.1	990	393	360	289	181	235	211	391	391	350	286	331	335	84.3299	78.5384	69.8063	41.3956	48.9513	42.4016	77.2362	84.8513	75.7028	63.6052	74.8419	68.1733	228	193	212	127	-0.2	-0.7	-0.1	-0.6	0.0916763	6.4e-17	1	3.99567e-11	891	Phosphotransferase enzyme family	-	-	APH	FALSE	SGL_RS06315	sll1726
lcl|NC_000911.1_cds_WP_010872070.1_892	WP_010872070.1	1833	307	289	263	199	268	261	348	332	313	275	225	286	31.8898	30.5212	30.7523	22.0319	27.0244	25.3901	33.2773	34.8774	32.7727	29.6063	24.6277	28.1747	182	145	159	134	-0.3	-0.2	-0.2	-0.1	0.0112462	0.000218524	0.811344	0.0998942	892	ABC transporter transmembrane region	-	-	ABC_membrane,ABC_tran	FALSE	SGL_RS06320	sll1725
lcl|NC_000911.1_cds_WP_010872071.1_893	WP_010872071.1	1140	139	136	103	63	107	79	177	122	144	93	88	122	25.0721	24.9405	20.9132	12.1116	18.7356	13.3449	29.3903	22.2551	26.1814	17.3859	16.7258	20.8697	87	60	75	49	-0.5	-0.6	-0.2	-0.3	0.00278562	3.59e-05	0.941363	0.0918368	893	Glycosyl transferases group 1	icsA	-	Glyco_trans_1_4,Glyco_transf_4,Glycos_transf_1	TRUE	SGL_RS06325	sll1724
lcl|NC_000911.1_cds_WP_010872072.1_894	WP_010872072.1	1242	134	157	111	72	114	114	187	155	152	121	127	106	21.8065	25.9759	20.3335	12.4882	18.0091	17.3739	28.0142	25.5097	24.9333	20.4082	21.7777	16.3594	95	69	78	58	-0.5	-0.4	-0.3	-0.2	0.00696056	0.000858712	0.724215	0.0874423	894	Glycosyl transferases group 1	-	-	Glyco_transf_4,Glycos_transf_1	TRUE	SGL_RS06330	sll1723
lcl|NC_000911.1_cds_WP_010872073.1_895	WP_010872073.1	1302	585	555	545	271	317	294	768	646	647	424	399	460	90.0214	86.8307	94.4049	44.4473	47.354	42.369	108.794	100.535	100.357	67.6228	64.698	67.1318	395	247	326	169	-0.7	-0.9	-0.3	-0.5	6.56e-16	6.56e-38	0.208489	2.21277e-12	895	Glycosyltransferase family 28 C-terminal domain	-	-	Glyco_tran_28_C	TRUE	SGL_RS06335	sll1722
lcl|NC_000911.1_cds_WP_010872074.1_896	WP_010872074.1	705	385	392	345	450	514	500	421	369	372	351	350	405	129.144	133.688	130.269	160.884	167.373	157.071	130.003	125.18	125.78	122.028	123.712	128.84	257	247	253	325	-0.1	0.4	0	0.4	1	0.00163168	1	0.000906218	896	Transcriptional regulatory protein, C terminal	-	-	Response_reg,Trans_reg_C	FALSE	SGL_RS06340	slr1837
lcl|NC_000911.1_cds_WP_010872075.1_897	WP_010872075.1	975	591	584	521	481	526	554	670	597	575	542	515	567	129.268	129.869	128.277	112.133	111.685	113.481	134.907	132.06	126.773	122.869	118.697	117.616	373	331	347	316	-0.2	-0.1	-0.1	-0.1	0.25718	0.000993063	1	0.08202	897	Transketolase, pyrimidine binding domain	pdhB	1.2.4.1	Transket_pyr,Transketolase_C	FALSE	SGL_RS06345	sll1721
lcl|NC_000911.1_cds_WP_010872076.1_898	WP_010872076.1	312	142	195	118	143	153	165	167	161	144	148	137	143	213.292	297.791	199.516	228.934	223.093	232.104	230.918	244.572	218.024	230.402	216.838	203.706	194	180	194	191	-0.1	0	0	0.1	0.746475	0.595924	1	1	898	BMC	ccmK3	-	BMC	FALSE	SGL_RS06350	slr1838
lcl|NC_000911.1_cds_WP_010872077.1_899	WP_010872077.1	339	261	275	215	169	214	150	278	249	242	257	242	244	316.43	338.969	293.416	218.379	251.86	170.31	310.268	305.302	295.738	322.93	309.158	280.548	280	276	283	196	0	-0.5	0	-0.5	0.85867	4.04e-06	1	7.10969e-05	899	BMC domain	ccmK4	-	BMC	FALSE	SGL_RS06355	slr1839
lcl|NC_000911.1_cds_WP_010872078.1_900	WP_010872078.1	1116	160	135	150	89	95	81	191	138	159	118	131	137	29.6153	25.4051	31.2533	17.5579	17.0697	14.0408	32.545	25.8326	29.6653	22.6368	25.5503	24.049	96	76	89	52	-0.3	-0.7	-0.1	-0.5	0.0760476	2.87e-09	1	2.48664e-05	900	Glycerate kinase family	-	2.7.1.165	Gly_kinase	FALSE	SGL_RS06360	slr1840
lcl|NC_000911.1_cds_WP_010872079.1_901	WP_010872079.1	1893	63002	63952	58450	49250	55717	58044	64984	60218	57512	39706	39168	41157	6312.57	6514.73	6592.41	5259.5	5419.35	5446.53	5993.96	6101.99	5808.52	4123.31	4135.34	3910.89	33436	22033	34137	29856	-0.6	-0.2	0	0.4	3.13e-18	2.57e-07	0.40148	8.12178e-06	901	Carbohydrate-selective porin, OprB family	-	-	OprB,SLH	TRUE	SGL_RS06365	slr1841
lcl|NC_000911.1_cds_WP_014407087.1_902	WP_014407087.1	939	279	312	277	275	325	309	300	300	269	238	204	272	63.9938	72.7577	71.519	67.2284	72.3643	66.3748	63.3447	69.5902	62.1929	56.5781	49.3051	59.1675	177	147	179	186	-0.3	0.1	0	0.3	0.0583832	0.605273	0.941363	0.0351656	902	Belongs to the cysteine synthase cystathionine beta- synthase family	cysK	2.5.1.47	PALP	FALSE	SGL_RS06370	slr1842
lcl|NC_000911.1_cds_WP_010872081.1_903	WP_010872081.1	1530	1113	1205	997	1484	1742	1885	1199	1033	1056	1086	1131	1286	141.933	156.23	143.117	201.701	215.647	225.118	140.754	133.223	135.74	143.534	151.977	155.528	616	659	626	959	0.1	0.6	0	0.5	0.0302273	1.75e-11	0.75967	3.05293e-08	903	Catalyzes the oxidation of glucose 6-phosphate to 6- phosphogluconolactone	zwf	1.1.1.363,1.1.1.49	G6PD_C,G6PD_N	FALSE	SGL_RS06375	slr1843
lcl|NC_000911.1_cds_WP_010872082.1_904	WP_010872082.1	2913	665	661	635	1087	1352	1383	724	669	673	762	817	1049	41.5889	42.0288	44.7031	72.4555	82.0804	81.0007	41.6821	42.3131	42.4254	49.391	53.8401	62.2173	365	466	348	676	0.3	1	-0.1	0.5	2.01e-06	1.06e-26	1	9.52805e-06	904	The UvrABC repair system catalyzes the recognition and processing of DNA lesions. UvrA is an ATPase and a DNA-binding protein. A damage recognition complex composed of 2 UvrA and 2 UvrB subunits scans DNA for abnormalities. When the presence of a lesion has been verified by UvrB, the UvrA molecules dissociate	uvrA	-	ABC_tran	FALSE	SGL_RS06380	slr1844
lcl|NC_000911.1_cds_WP_010872083.1_905	WP_010872083.1	1536	265	239	233	277	307	327	230	231	214	286	278	278	33.6418	30.8477	33.2964	37.4801	37.8338	38.877	26.8792	29.6578	27.3844	37.6303	37.1883	33.4703	126	158	139	171	0.3	0.3	0.1	0.1	6.65e-05	0.0656681	0.35533	1	905	-	-	-	-	FALSE	SGL_RS06385	sll1717
lcl|NC_000911.1_cds_WP_010872084.1_906	WP_010872084.1	786	85.5745	50.6789	82.8936	93.3167	116.878	65.3954	85.6847	62.9497	90.759	94.2193	70.5504	130.269	24.7441	14.8986	26.9809	28.759	32.807	17.7087	22.8079	18.4083	26.4528	28.2361	21.4959	35.723	51	63	48	59	0.3	0.3	-0.1	-0.1	0.137019	0.54588	1	0.623582	906	Transposase	-	-	DDE_Tnp_1,DUF4096	FALSE	SGL_RS06390	sll1716
lcl|NC_000911.1_cds_WP_020861563.1_907	WP_020861563.1	414	89	75	80	102	102	132	72	71	85	97	73	87	70.2614	60.1975	71.0927	85.825	78.169	97.5914	52.3256	56.6863	67.6396	79.3663	60.7264	65.1368	67	77	74	100	0.2	0.4	0.1	0.4	0.25788	0.0490291	0.92995	0.178665	907	PIN domain	-	-	PIN	FALSE	SGL_RS06395	sll1715
lcl|NC_000911.1_cds_WP_010872086.1_908	WP_010872086.1	402	38	41	38	58	44	59	47	35	24	22	35	37	31.7726	34.8533	35.7652	51.6873	35.7132	46.199	36.1762	29.5958	20.2272	19.0647	30.8365	29.3394	32	29	37	49	-0.1	0.4	0.2	0.7	0.891621	0.171931	0.941363	0.015537	908	-	-	-	DUF104	FALSE	NA	NA
lcl|NC_000911.1_cds_WP_020861565.1_909	WP_020861565.1	159	0	0	0	0	0	0	0	0	0	0	1	0	0	0	0	0	0	0	0	0	0	0	22.5929	0	0	4	0	0	2.3	0	0	-2.3	1	1	1	1	909	-	-	-	-	FALSE	NA	NA
lcl|NC_000911.1_cds_WP_010872087.1_910	WP_010872087.1	1059	341	302	252	148	163	171	360	286	300	236	223	193	67.3009	60.5988	55.9855	31.1326	31.2293	31.6063	65.4071	57.0855	59.682	48.2744	46.3767	36.1247	188	130	180	96	-0.5	-0.9	-0.1	-0.4	0.000214163	8.73e-23	1	9.80288e-05	910	Aminotransferase class I and II	hisC/cobC	-	Aminotran_1_2	TRUE	SGL_RS06405	sll1713
lcl|NC_000911.1_cds_WP_014407089.1_911	WP_014407089.1	303	480	465	420	243	257	240	539	457	433	312	282	281	783.381	771.57	771.595	422.693	407.167	366.821	809.797	754.295	712.32	527.745	484.964	434.929	618	387	615	323	-0.7	-0.9	0	-0.3	1.81e-11	3.86e-32	1	0.00422491	911	Histone-like DNA-binding protein which is capable of wrapping DNA to stabilize it, and thus to prevent its denaturation under extreme environmental conditions	hup	-	Bac_DNA_binding	TRUE	SGL_RS06410	sll1712
lcl|NC_000911.1_cds_WP_223211347.1_912	WP_223211347.1	825	83	84	82	94	118	98	108	107	86	119	106	88	22.5045	23.1559	25.0272	27.1647	31.0585	24.8844	26.9569	29.3405	23.5042	33.4407	30.2848	22.6284	63	67	53	66	0.1	0.3	-0.2	0	0.543734	0.310645	0.924339	0.65658	912	Acetyltransferase (GNAT) family	-	-	Acetyltransf_1	FALSE	SGL_RS06415	sll1469
lcl|NC_000911.1_cds_WP_010872090.1_913	WP_010872090.1	1470	335	342	303	611	703	683	369	342	393	454	465	475	44.7368	46.434	45.5481	86.9656	91.1344	85.4184	45.363	46.189	52.9014	62.8367	65.4336	60.1581	208	264	186	377	0.3	1	-0.2	0.5	3.4e-06	3.05e-33	0.945958	1.56799e-06	913	Belongs to the glycosyl hydrolase 57 family	-	-	Glyco_hydro_57	FALSE	SGL_RS06420	slr1535
lcl|NC_000911.1_cds_WP_010872091.1_914	WP_010872091.1	1437	370	371	321	448	474	456	381	371	387	462	416	415	50.7278	51.7141	49.5402	65.465	63.0856	58.5491	48.0867	51.4413	53.4824	65.6484	60.0988	53.9602	215	245	202	261	0.2	0.4	-0.1	0.1	0.0121112	0.00403739	1	0.972457	914	RecQ zinc-binding	recQ	3.6.4.12	DEAD,Helicase_C,RecQ_Zn_bind	FALSE	SGL_RS06425	slr1536
lcl|NC_000911.1_cds_WP_010872092.1_915	WP_010872092.1	870	251	214	185	220	258	275	207	211	213	183	219	255	63.4916	55.036	52.6772	59.3133	63.3534	65.1458	48.2024	53.9782	54.3097	47.9768	58.3734	61.1735	131	137	137	157	0.1	0.2	0.1	0.2	0.367667	0.500376	0.924339	0.553987	915	Glycosyltransferase like family 2	-	-	Glycos_transf_2	FALSE	SGL_RS06430	slr1537
lcl|NC_000911.1_cds_WP_020861568.1_916	WP_020861568.1	1137	159	246	163	180	153	207	199	170	215	180	165	199	28.7713	45.2572	33.2015	34.7154	26.8758	35.0787	33.149	31.1103	39.2153	33.7577	31.4611	34.1504	115	107	113	106	-0.1	-0.1	0	0	0.921758	0.311332	1	0.516488	916	Catalyzes the methylation of C-1 in cobalt-precorrin-5B to form cobalt-precorrin-6A	cbiD	2.1.1.195	CbiD	FALSE	SGL_RS06435	slr1538
lcl|NC_000911.1_cds_WP_010872094.1_917	WP_010872094.1	936	337	374	292	245	276	272	431	375	316	303	270	302	77.6118	87.5709	75.6988	60.1382	61.7041	58.6648	91.3756	87.3418	73.3567	72.3233	65.5224	65.9607	229	180	207	162	-0.3	-0.4	-0.1	-0.1	0.0107233	5.29e-07	0.992016	0.0228428	917	NAD(P)H-binding	-	4.2.1.46,5.1.3.2	Epimerase	FALSE	SGL_RS06440	slr1540
lcl|NC_000911.1_cds_WP_010872095.1_918	WP_010872095.1	633	214	224	199	172	202	222	214	210	198	164	201	192	83.693	89.0664	87.6066	71.6953	76.6892	81.3092	77.045	83.0593	78.0541	66.4748	82.8323	71.2127	143	130	150	138	-0.1	-0.1	0.1	0.1	0.602345	0.0380724	0.872824	1	918	Protein of unknown function (DUF3782)	-	-	DUF3782	FALSE	SGL_RS06445	slr1541
lcl|NC_000911.1_cds_WP_010872096.1_919	WP_010872096.1	486	155	119	110	96	98	112	180	142	124	120	109	147	91.6674	71.5519	73.2292	60.512	56.2622	62.0315	97.9966	84.9307	73.9197	73.5533	67.9263	82.4482	117	100	103	81	-0.2	-0.4	-0.2	-0.3	0.349207	0.00358039	0.965434	0.00987891	919	Involved in the biosynthesis of isopentenyl diphosphate (IPP) and dimethylallyl diphosphate (DMAPP), two major building blocks of isoprenoid compounds. Catalyzes the conversion of 4- diphosphocytidyl-2-C-methyl-D-erythritol 2-phosphate (CDP-ME2P) to 2-C-methyl-D-erythritol 2,4-cyclodiphosphate (ME-CPP) with a corresponding release of cytidine 5-monophosphate (CMP)	ispF	4.6.1.12	YgbB	FALSE	SGL_RS06450	slr1542
lcl|NC_000911.1_cds_WP_048908426.1_920	WP_048908426.1	1368	272	282	250	263	333	393	334	300	293	264	266	310	39.493	41.6285	40.86	40.6999	46.9356	53.4385	44.6429	44.052	42.8819	39.7276	40.6968	42.6867	176	161	154	188	-0.1	0.3	-0.2	0.2	0.572676	0.168841	0.833169	0.384711	920	MatE	-	-	MatE	FALSE	SGL_RS06455	slr1543
lcl|NC_000911.1_cds_WP_010872098.1_921	WP_010872098.1	939	656	674	614	895	883	979	724	597	584	672	652	716	150.466	157.175	158.529	218.798	196.608	210.294	152.872	138.484	135.021	159.75	157.583	155.75	389	419	402	564	0.1	0.5	0	0.4	0.0346856	1.26e-06	0.695632	0.000152419	921	Fatty acid desaturase	crtR	-	FA_desaturase	FALSE	SGL_RS06460	sll1468
lcl|NC_000911.1_cds_WP_041428170.1_922	WP_041428170.1	288	9	5	5	14	9	11	6	3	4	10	9	14	17.1639	9.69468	10.7337	28.4569	16.6618	19.6461	10.5337	5.78612	7.68933	19.7656	18.0861	25.321	6	16	9	16	1.2	0.7	0.5	0	0.00839745	0.186443	0.941363	1	922	NA	NA	NA	NA	FALSE	NA	NA
lcl|NC_000911.1_cds_WP_010872099.1_923	WP_010872099.1	213	723	730	735	1191	1093	1772	608	827	855	557	659	767	5461.47	5606.41	6249.81	9588.92	8014.92	12535.6	4227.95	6317.86	6510.18	4360.78	5245.48	5494.74	3224	2847	3251	5699	-0.2	0.8	0	1	0.424932	1.5e-08	1	8.08889e-11	923	Chlorophyll A-B binding protein	hliA	-	Chloroa_b-bind	FALSE	SGL_RS06470	ssr2595
lcl|NC_000911.1_cds_WP_020861571.1_924	WP_020861571.1	252	1451	1522	1329	3727	2889	5334	1393	1775	1420	1242	1657	2091	4624.54	4931.81	4767.98	12660.4	8938.33	15920.8	4087.03	5721.28	4561.89	4102.61	5564.83	6320.27	3160	3496	3104	8245	0.1	1.4	0	1.2	0.31145	8.47e-19	1	3.76962e-10	924	-	-	-	-	FALSE	SGL_RS06475	slr1544
lcl|NC_000911.1_cds_WP_010872101.1_925	WP_010872101.1	672	3288	3471	3073	1806	1855	2177	3509	3135	3079	2102	1916	1805	1179.87	1266.34	1241.29	690.73	646.183	731.6	1159.16	1137.72	1113.7	781.762	724.482	614.274	2189	1324	2253	1318	-0.7	-0.8	0	0	9.14e-13	2.49e-36	0.604086	0.408495	925	ECF sigma factor	sigG	-	Sigma70_r2,Sigma70_r4_2	TRUE	SGL_RS06480	slr1545
lcl|NC_000911.1_cds_WP_020861572.1_926	WP_020861572.1	543	933	949	782	561	567	709	1023	898	928	485	509	484	460.35	476.062	434.332	295.023	271.58	327.615	464.663	448.101	461.541	248.02	264.638	226.481	704	370	672	455	-0.9	-0.6	-0.1	0.3	2.13e-29	9.66e-16	1	0.0739188	926	transmembrane transcriptional regulator	-	-	zf-HC2	TRUE	SGL_RS06485	slr1546
lcl|NC_000911.1_cds_WP_010872103.1_927	WP_010872103.1	999	722	623	587	502	526	581	730	703	686	481	496	520	153.184	134.386	140.191	113.518	108.335	115.442	142.578	150.843	146.708	105.769	110.888	104.631	427	303	393	324	-0.5	-0.3	-0.1	0.1	1.19e-08	1.14e-06	1	1	927	Predicted permease	-	-	ArsP_1	TRUE	SGL_RS06490	slr1547
lcl|NC_000911.1_cds_WP_010872104.1_928	WP_010872104.1	1242	380	400	371	351	384	382	449	400	379	427	400	435	61.8393	66.1807	67.9615	60.88	60.6624	58.2177	67.264	65.8316	62.1692	72.0189	68.5913	67.1353	237	245	224	216	0	-0.1	-0.1	-0.2	0.211038	0.0634441	1	0.00346167	928	Gkycosyl transferase family 4 group	-	-	Glyco_trans_4_3,Glycos_transf_1	FALSE	SGL_RS06500	sll1466
lcl|NC_000911.1_cds_WP_041425941.1_929	WP_041425941.1	207	10	8	8	13	13	16	20	7	18	8	13	17	86.9965	70.7591	78.3429	120.54	109.787	130.356	160.172	61.5875	157.844	72.1322	119.172	140.259	71	62	44	67	-0.2	0.6	-0.7	0.1	0.834312	0.245681	0.755373	1	929	Part of the twin-arginine translocation (Tat) system that transports large folded proteins containing a characteristic twin-arginine motif in their signal peptide across membranes. TatA could form the protein-conducting channel of the Tat system	tatA	-	MttA_Hcf106	FALSE	SGL_RS06505	ssl2823
lcl|NC_000911.1_cds_WP_010872106.1_930	WP_010872106.1	1434	644	634	545	392	492	481	727	747	657	528	574	644	88.5083	88.5887	84.3146	57.421	65.6403	61.9091	91.9789	103.827	91.0162	75.209	83.1263	83.9392	403	331	347	258	-0.3	-0.4	-0.2	-0.4	0.0162915	1.63e-12	0.648486	2.16132e-07	930	Uncharacterized ACR, YdiU/UPF0061 family	-	-	UPF0061	FALSE	SGL_RS06510	sll1464
lcl|NC_000911.1_cds_WP_010872107.1_931	WP_010872107.1	1887	2042	1974	1730	1492	1843	1759	2383	2170	2077	1872	2008	2152	205.328	201.804	195.815	159.9	179.898	165.642	220.583	220.671	210.516	195.091	212.757	205.218	1214	1108	1058	933	-0.1	-0.2	-0.2	-0.2	0.510962	3.19e-05	0.563208	2.25106e-05	931	Acts as a processive, ATP-dependent zinc metallopeptidase for both cytoplasmic and membrane proteins. Plays a role in the quality control of integral membrane proteins	ftsH3	-	AAA,FtsH_ext,Peptidase_M41	FALSE	SGL_RS06515	sll1463
lcl|NC_000911.1_cds_WP_010872108.1_932	WP_010872108.1	1038	254	274	241	257	301	308	289	237	239	288	242	291	51.3851	56.3566	54.8818	55.4145	59.1122	58.3532	53.8216	48.4892	48.7367	60.3856	51.5878	55.8312	153	165	155	173	0.1	0.2	0	0.1	0.104312	0.73562	0.927473	0.888913	932	AIR synthase related protein, C-terminal domain	hypE	-	AIRS,AIRS_C	FALSE	SGL_RS06520	sll1462
lcl|NC_000911.1_cds_WP_010872109.1_933	WP_010872109.1	663	334	348	326	391	468	444	398	375	347	284	318	354	122.178	129.425	134.237	152.444	166.188	152.104	134.025	138.73	127.948	107.672	122.575	122.809	253	218	232	296	-0.2	0.3	-0.1	0.4	0.117717	0.00791726	0.991585	0.000610455	933	Putative restriction endonuclease	-	-	Uma2	FALSE	SGL_RS06525	sll1461
lcl|NC_000911.1_cds_WP_010872110.1_934	WP_010872110.1	678	116	102	87	100	121	114	113	102	91	101	78	101	41.1043	36.7469	34.7022	37.7673	41.622	37.8308	36.8607	36.553	32.5032	37.0927	29.1241	33.9415	69	63	70	75	-0.1	0.1	0	0.2	0.875173	1	1	0.458935	934	Survival protein SurE	-	3.1.3.5	SurE	FALSE	SGL_RS06530	sll1459
lcl|NC_000911.1_cds_WP_010872111.1_935	WP_010872111.1	564	812	793	742	754	857	809	893	858	815	772	776	864	377.597	374.918	388.405	373.706	386.866	352.316	382.278	403.509	382.019	372.072	380.244	381.037	622	591	581	589	-0.1	0	-0.1	0	0.94892	0.359556	1	0.34059	935	Removes the formyl group from the N-terminal Met of newly synthesized proteins. Requires at least a dipeptide for an efficient rate of reaction. N-terminal L-methionine is a prerequisite for activity but the enzyme has broad specificity at other positions	def	3.5.1.88	Pep_deformylase	FALSE	SGL_RS06535	slr1549
lcl|NC_000911.1_cds_WP_010872112.1_936	WP_010872112.1	198	12	10	15	9	5	5	9	14	5	10	7	9	127.886	108.351	179.946	102.228	51.7273	49.9026	88.2959	150.891	53.7116	110.454	78.6084	90.9632	53	51	76	37	-0.1	-1	0.5	-0.4	1	0.0249301	0.932897	0.426871	936	-	-	-	-	FALSE	SGL_RS06540	ssr2611
lcl|NC_000911.1_cds_WP_010872113.1_937	WP_010872113.1	1533	433	490	405	361	389	372	504	449	456	457	450	536	55.0931	63.3864	58.006	48.9557	48.047	44.3265	59.0331	57.7762	58.483	60.2648	60.3323	64.6777	264	271	251	211	0	-0.3	-0.1	-0.4	0.228002	4.13e-05	1	1.818e-07	937	tRNA synthetases class II (D, K and N)	lysS	6.1.1.6	KTSC,tRNA-synt_2,tRNA_anti-codon	FALSE	SGL_RS06545	slr1550
lcl|NC_000911.1_cds_WP_010872114.1_938	WP_010872114.1	957	136	174	139	110	128	120	196	160	143	142	141	176	30.4533	39.6128	35.0364	26.2528	27.8236	25.1645	40.4024	36.2334	32.2766	32.9551	33.2693	37.3757	101	94	92	73	-0.1	-0.3	-0.1	-0.4	0.859684	0.00123369	1	0.0006312	938	Glycosyl transferase family 2	rfbJ	-	Glycos_transf_2	FALSE	SGL_RS06550	sll1457
lcl|NC_000911.1_cds_WP_010872115.1_939	WP_010872115.1	909	115	109	103	87	81	94	105	96	119	94	86	112	27.4919	26.4926	27.7174	22.1673	18.7975	21.0448	23.1074	23.2098	28.6754	23.2902	21.6637	25.3925	66	60	68	54	-0.1	-0.3	0	-0.2	0.822624	0.00276327	0.965434	0.167255	939	Methyltransferase FkbM domain	-	-	Methyltransf_21	FALSE	SGL_RS06555	sll1456
lcl|NC_000911.1_cds_WP_223211348.1_940	WP_223211348.1	2481	292	288	268	168	226	240	329	299	332	232	222	264	21.7186	21.7787	22.4384	13.3182	16.3179	16.7175	22.5269	22.4913	24.891	17.8844	17.3993	18.6223	172	129	152	113	-0.4	-0.4	-0.2	-0.2	0.000325539	7.58e-08	0.941363	0.0193628	940	Psort location CytoplasmicMembrane, score	-	-	PTPS_related	TRUE	SGL_RS06560	slr1552
lcl|NC_000911.1_cds_WP_010872117.1_941	WP_010872117.1	468	62	61	48	41	51	53	53	42	50	36	48	49	39.1205	39.1321	34.0928	27.573	31.2385	31.3184	30.7854	26.8013	31.8008	23.5425	31.9141	29.3217	39	36	47	39	-0.1	-0.3	0.3	0.1	0.930609	0.0846714	0.673949	1	941	Conserved nitrate reductase-associated protein (Nitr_red_assoc)	-	-	Nitr_red_assoc	FALSE	SGL_RS06565	sll1455
lcl|NC_000911.1_cds_942	942	441	48	46	32	53	44	53	50	37	39	30	53	47	33.666	32.8018	25.2643	39.6198	29.9578	34.8126	32.2831	26.2449	27.5721	21.8077	39.17	31.2628	35	37	36	42	0.1	0.2	0	0.2	0.757819	0.652817	1	0.83823	942	NA	NA	NA	NA	FALSE	NA	NA
lcl|NC_000911.1_cds_WP_010872118.1_943	WP_010872118.1	2145	152	188	159	191	162	228	191	163	162	178	144	196	13.2576	16.6714	15.6109	17.7559	13.7165	18.6238	15.336	14.3782	14.2427	16.0909	13.2347	16.2128	93	94	91	105	0	0.2	0	0.2	0.639133	0.603412	1	0.819424	943	Molydopterin dinucleotide binding domain	narB	1.7.7.2	Molybdop_Fe4S4,Molybdopterin,Molydop_binding	FALSE	SGL_RS06575	sll1454
lcl|NC_000911.1_cds_WP_041432077.1_944	WP_041432077.1	270	38	41	42	38	26	51	43	50	35	38	24	40	90.8224	99.6285	112.997	96.8009	60.324	114.154	94.6091	120.857	84.3204	94.1306	60.4434	90.6671	71	58	71	64	-0.3	-0.1	0	0.2	0.415006	0.54307	1	0.919596	944	NA	NA	NA	NA	FALSE	NA	NA
lcl|NC_000911.1_cds_945	945	825	140	164	136	141	168	188	167	149	170	141	122	131	37.9594	45.209	41.5086	40.7471	44.2189	47.7375	41.6834	40.8574	46.4617	39.623	34.8561	33.6855	103	84	94	105	-0.3	0.2	-0.1	0.3	0.128324	0.805064	1	0.149885	945	NA	NA	NA	NA	FALSE	NA	NA
lcl|NC_000911.1_cds_WP_010872120.1_946	WP_010872120.1	2013	453	464	468	380	395	524	520	463	459	347	284	374	42.3864	44.1404	49.2926	37.8964	35.8784	45.9167	44.7906	43.8129	43.2908	33.6508	28.0011	33.1879	262	183	253	236	-0.5	-0.1	0	0.4	4.23e-07	0.0413876	1	0.0467298	946	NMT1/THI5 like	nrtC	-	ABC_tran,NMT1_2	TRUE	SGL_RS06585	sll1452
lcl|NC_000911.1_cds_WP_010872121.1_947	WP_010872121.1	828	217	203	169	144	131	201	218	191	204	147	132	171	58.5564	55.6931	51.3345	41.4156	34.3157	50.7951	54.1535	52.1244	55.4881	41.1121	37.5333	43.7614	129	95	126	100	-0.4	-0.3	0	0.1	0.00137201	0.0025964	1	0.97406	947	Binding-protein-dependent transport system inner membrane component	nrtB	-	BPD_transp_1	TRUE	SGL_RS06590	sll1451
lcl|NC_000911.1_cds_WP_010872122.1_948	WP_010872122.1	1341	263	256	253	216	232	238	276	325	407	201	196	206	39.089	38.6838	42.328	34.2168	33.473	33.1274	37.7627	48.8513	60.9746	30.9623	30.6961	29.0367	193	116	149	131	-0.7	-0.2	-0.4	0.2	1.73e-05	0.00263177	0.533547	0.593569	948	NMT1-like family	nrtA	-	NMT1_2	TRUE	SGL_RS06595	sll1450
lcl|NC_000911.1_cds_WP_010872123.1_949	WP_010872123.1	1050	232	262	188	239	210	221	212	227	208	177	157	200	46.2726	53.1285	42.2087	50.8066	40.6595	41.2799	38.9248	45.7883	41.8171	36.5887	32.9962	37.8309	129	107	137	134	-0.3	0	0.1	0.3	0.103729	0.329556	0.818809	0.117591	949	Glycosyl transferase family, a/b domain	-	2.4.2.18	Glycos_trans_3N,Glycos_transf_3	FALSE	SGL_RS06600	sll1634
lcl|NC_000911.1_cds_WP_010872124.1_950	WP_010872124.1	645	937	940	858	917	811	1173	940	1008	952	793	712	808	356.591	363.705	367.558	371.952	299.612	418.061	329.317	387.957	365.193	312.782	285.521	291.623	664	534	637	665	-0.3	0.1	-0.1	0.3	0.00619625	0.764292	1	0.101264	950	Phosphoglycerate mutase family	-	3.1.3.73	His_Phos_1	TRUE	SGL_RS06605	slr1748
lcl|NC_000911.1_cds_WP_010872125.1_951	WP_010872125.1	273	860	929	877	877	781	1140	858	881	863	731	662	777	1972.32	2166.13	2264.05	2143.71	1738.75	2448.47	1811.43	2043.37	1995.01	1737.54	1599.8	1689.98	1409	1200	1511	1521	-0.2	0	0.1	0.3	0.0360513	0.668273	0.728045	0.0458733	951	Lytic transglycolase	-	-	DPBB_1	FALSE	SGL_RS06610	ssl3177
lcl|NC_000911.1_cds_WP_010872126.1_952	WP_010872126.1	1293	3255	3225	2842	2526	3089	3363	3393	3149	3197	2862	2703	3102	505.009	508.708	496.341	417.703	465.236	488.636	484.604	494.099	499.972	460.209	441.898	456.426	1870	1671	1805	1725	-0.2	-0.1	-0.1	0	0.242961	0.0171147	1	0.608826	952	Essential cell division protein that forms a contractile ring structure (Z ring) at the future cell division site. The regulation of the ring assembly controls the timing and the location of cell division. One of the functions of the FtsZ ring is to recruit other cell division proteins to the septum to produce a new cell wall between the dividing cells. Binds GTP and shows GTPase activity	ftsZ	-	FtsZ_C,Tubulin	FALSE	SGL_RS06615	sll1633
lcl|NC_000911.1_cds_WP_010872127.1_953	WP_010872127.1	810	274	255	224	224	231	272	283	252	226	226	225	200	76.1158	72.0203	70.0455	66.3222	62.2936	70.7626	72.3712	70.7975	63.2831	65.0684	65.862	52.6908	161	139	162	154	-0.2	-0.1	0	0.1	0.32761	0.0964411	0.963679	0.83964	953	POTRA domain, FtsQ-type	ftsQ	-	FtsQ,POTRA_1	FALSE	SGL_RS06620	sll1632
lcl|NC_000911.1_cds_WP_010872128.1_954	WP_010872128.1	1272	5592	5348	4585	4423	5227	5185	5717	5607	4867	4106	4201	4558	884.571	860.097	816.419	745.709	802.649	768.113	832.509	896.993	776.036	673.166	700.239	683.786	3116	2487	3014	2859	-0.3	-0.1	0	0.2	0.000721882	0.00630176	1	0.279756	954	tail specific protease	prc	3.4.21.102	PDZ,PDZ_2,Peptidase_S41,Tricorn_C1	TRUE	SGL_RS06625	slr1751
lcl|NC_000911.1_cds_WP_010872129.1_955	WP_010872129.1	666	789	780	665	632	732	658	855	821	773	568	569	654	286.764	288.226	272.068	244.823	258.266	223.968	286.068	301.776	283.193	213.961	217.916	225.427	553	408	514	458	-0.4	-0.2	-0.1	0.2	3.13e-07	0.00124531	1	0.543801	955	Putative restriction endonuclease	-	-	Uma2	TRUE	SGL_RS06630	slr1752
lcl|NC_000911.1_cds_WP_010872130.1_956	WP_010872130.1	894	295	303	267	259	330	356	287	291	259	267	253	273	72.0448	75.2339	73.4006	67.4166	78.2351	81.4219	64.5235	71.8731	63.7581	67.5818	65.1072	63.2301	173	165	181	195	-0.1	0.1	0.1	0.2	1	1	0.728045	0.274488	956	Specifically methylates the N4 position of cytidine in position 1402 (C1402) of 16S rRNA	rsmH	2.1.1.199	Methyltransf_5	FALSE	SGL_RS06635	sll1144
lcl|NC_000911.1_cds_WP_010872131.1_957	WP_010872131.1	477	102	100	78	34	20	27	89	90	79	47	37	41	62.276	62.0742	53.6072	22.1251	11.8538	15.4381	50.0225	55.572	48.6186	29.741	23.804	23.7402	69	34	76	22	-1	-1.8	0.1	-0.6	1.09e-07	7.61e-20	0.830455	0.0175863	957	Domain of unknown function (DUF4168)	-	-	DUF4168	TRUE	SGL_RS06640	slr1218
lcl|NC_000911.1_cds_WP_010872132.1_958	WP_010872132.1	429	42	55	48	48	43	34	61	46	63	41	31	41	30.9946	41.2658	39.8737	37.7542	30.8044	23.4978	41.4403	34.3312	46.8633	31.3588	24.1061	28.6947	49	33	43	36	-0.6	-0.2	-0.2	0.1	0.0300282	0.234047	1	0.973903	958	Involved in urease metallocenter assembly. Binds nickel. Probably functions as a nickel donor during metallocenter assembly	ureE	-	UreE_C,UreE_N	FALSE	SGL_RS06645	slr1219
lcl|NC_000911.1_cds_WP_010872133.1_959	WP_010872133.1	954	1971	2102	1944	2376	2890	3171	2319	2113	2154	1996	2143	2692	443.103	480.443	491.952	569.313	630.701	667.614	479.926	480.409	488.112	465.068	507.655	573.95	1339	1396	1239	1717	0.1	0.5	-0.1	0.3	0.190193	1.02e-05	1	0.0578943	959	PRC-barrel domain	-	-	PRC	FALSE	SGL_RS06650	slr1220
lcl|NC_000911.1_cds_WP_223211349.1_960	WP_223211349.1	936	552	538	452	766	727	857	608	566	541	594	585	704	127.127	125.971	117.178	188.024	162.532	184.837	128.901	131.828	125.589	141.782	141.965	153.763	350	387	319	481	0.1	0.6	-0.1	0.3	0.00854759	4.7e-09	0.959337	0.0273526	960	-	-	-	-	FALSE	NA	NA
lcl|NC_000911.1_cds_WP_010872135.1_961	WP_010872135.1	2382	930	917	849	931	1039	1159	1029	960	980	974	977	1065	72.3094	72.4889	74.3066	77.1521	78.4214	84.3929	73.6516	75.4877	76.8056	78.4889	80.045	78.5311	532	542	486	561	0	0.2	-0.1	0.1	0.245304	0.328931	0.991585	0.637024	961	UvrD-like helicase C-terminal domain	pcrA	3.6.4.12	UvrD-helicase,UvrD_C	FALSE	SGL_RS06660	sll1143
lcl|NC_000911.1_cds_WP_010872136.1_962	WP_010872136.1	522	103	114	111	121	95	101	121	115	120	73	75	88	54.1253	60.9057	65.6589	67.7696	48.4612	49.7044	58.5334	61.1158	63.5622	39.7579	41.5291	43.8557	90	60	85	80	-0.6	-0.1	-0.1	0.4	0.000371337	0.405273	1	0.122158	962	Bifunctional nuclease	-	-	DNase-RNase	TRUE	SGL_RS06665	sll1142
lcl|NC_000911.1_cds_WP_014407090.1_963	WP_014407090.1	924	193	190	153	189	237	225	191	196	202	162	168	208	45.184	45.2243	40.3206	47.1602	53.8621	49.3311	41.1638	46.4063	47.6688	39.3079	41.4443	46.1818	121	111	111	134	-0.1	0.3	-0.1	0.3	0.734706	0.198234	1	0.207977	963	Domain of unknown function (DUF1731)	-	-	DUF1731,Epimerase	FALSE	SGL_RS06670	slr1223
lcl|NC_000911.1_cds_WP_223211373.1_964	WP_223211373.1	1149	179	220	209	177	197	216	193	210	191	177	169	186	31.9812	39.9627	42.0335	33.7056	34.1677	36.1415	31.7435	37.945	34.3978	32.7758	31.8168	31.5163	116	105	120	116	-0.2	-0.1	0	0.1	0.582374	0.196002	0.941363	0.829556	964	TOBE domain	malK	-	ABC_tran,TOBE_2	FALSE	SGL_RS06675	slr1224
lcl|NC_000911.1_cds_WP_010872139.1_965	WP_010872139.1	1488	352	365	313	421	495	520	394	343	358	378	374	404	46.3506	48.8648	46.3943	59.0855	63.2739	64.1249	47.7599	45.6772	47.5172	51.5872	51.8934	50.4515	206	218	195	270	0.1	0.5	-0.1	0.3	0.0773271	1.98e-05	1	0.0336565	965	Protein tyrosine kinase	-	2.7.11.1	Pkinase	FALSE	SGL_RS06680	slr1225
lcl|NC_000911.1_cds_WP_010872140.1_966	WP_010872140.1	747	120	123	104	123	151	136	169	123	123	110	107	110	37.1677	38.7329	36.2599	40.6047	45.4014	39.4489	48.1866	38.5286	38.4012	35.3114	34.9218	32.3116	90	72	77	89	-0.3	0.2	-0.2	0.3	0.103583	0.46795	0.924339	0.191996	966	Haloacid dehalogenase-like hydrolase	-	3.1.3.18,5.4.2.6	HAD_2	FALSE	SGL_RS06685	sll1138
lcl|NC_000911.1_cds_WP_048908409.1_967	WP_048908409.1	789	250	217	220	255	291	283	303	224	238	211	219	266	71.9206	63.4693	71.2433	78.188	81.2669	76.2449	80.2437	65.171	69.0153	62.912	66.3874	72.5731	163	150	149	177	-0.1	0.3	-0.1	0.2	0.72214	0.189938	1	0.209184	967	SAICAR synthetase	purC	6.3.2.6	SAICAR_synt	FALSE	SGL_RS06690	slr1226
lcl|NC_000911.1_cds_WP_010872142.1_968	WP_010872142.1	2586	1868	1863	1573	1276	1359	1455	2019	1799	1816	1221	1213	1299	132.828	134.684	125.907	96.7053	93.808	96.8918	132.161	129.371	130.162	89.9842	90.887	87.5997	1004	667	950	730	-0.6	-0.4	-0.1	0.1	9.15e-15	4.91e-14	1	0.868035	968	POTRA domain, ShlB-type	IAP75	-	Bac_surface_Ag,POTRA,POTRA_2	TRUE	SGL_RS06695	slr1227
lcl|NC_000911.1_cds_WP_010872143.1_969	WP_010872143.1	1644	1033	974	860	634	743	778	1091	956	961	882	954	1070	121.338	116.318	113.711	79.3731	84.7215	85.5831	117.972	113.566	113.783	107.375	118.079	119.196	559	542	536	401	0	-0.4	-0.1	-0.4	0.833242	1.82e-13	1	5.43432e-11	969	Increases the formation of ribosomal termination complexes and stimulates activities of RF-1 and RF-2. It binds guanine nucleotides and has strong preference for UGA stop codons. It may interact directly with the ribosome. The stimulation of RF- 1 and RF-2 is significantly reduced by GTP and GDP, but not by GMP	prfC	-	GTP_EFTU,GTP_EFTU_D2,RF3_C	FALSE	SGL_RS06700	slr1228
lcl|NC_000911.1_cds_WP_010872144.1_970	WP_010872144.1	1497	273	265	295	310	340	399	329	300	308	339	330	377	35.6988	35.2312	43.4231	43.2055	43.1595	48.8624	39.6042	39.6739	40.5972	45.9439	45.4708	46.7533	176	197	158	197	0.2	0.3	-0.2	0	0.00620427	0.0860855	0.991585	0.39825	970	Sulfate permease	-	-	STAS,Sulfate_transp	FALSE	SGL_RS06705	slr1229
lcl|NC_000911.1_cds_WP_010872145.1_971	WP_010872145.1	864	108	89	100	136	123	187	116	96	136	105	92	133	27.5656	23.0953	28.7311	36.9972	30.4759	44.6988	27.2557	24.7804	34.9895	27.7761	24.7434	32.1941	73	69	63	93	-0.1	0.6	-0.2	0.4	1	0.00972455	0.981799	0.0903674	971	Universal stress protein	-	-	Usp	FALSE	SGL_RS06710	slr1230
lcl|NC_000911.1_cds_WP_010872146.1_972	WP_010872146.1	1005	208	209	168	180	214	229	213	208	185	167	138	183	43.802	44.7473	39.8242	40.4007	43.7473	45.1624	41.2919	44.2983	39.2697	36.4489	30.6223	36.5478	122	99	119	125	-0.3	0.1	0	0.3	0.0634938	0.824669	1	0.0664867	972	Flavin containing amine oxidoreductase	-	-	Amino_oxidase,NAD_binding_8	FALSE	SGL_RS06715	sll1135
lcl|NC_000911.1_cds_WP_010872147.1_973	WP_010872147.1	537	158	162	111	172	154	174	143	142	128	120	106	131	79.3425	82.7093	62.7451	92.0584	75.0718	81.8293	66.1058	72.1157	64.7909	62.4551	56.0896	62.3879	103	90	109	125	-0.2	0.2	0.1	0.5	0.402291	0.586013	0.932897	0.00859207	973	-	-	-	-	FALSE	SGL_RS06720	slr1232
lcl|NC_000911.1_cds_WP_010872148.1_974	WP_010872148.1	264	219	200	190	181	187	168	213	208	187	144	126	164	571.482	530.614	558.11	503.412	473.704	410.562	511.674	548.927	491.875	389.456	346.463	405.866	360	263	378	321	-0.5	-0.2	0.1	0.3	0.000540134	0.00818032	0.941363	0.191942	974	-	-	-	-	TRUE	SGL_RS06725	ssr2047
lcl|NC_000911.1_cds_WP_010872149.1_975	WP_010872149.1	1728	795	765	577	746	768	818	788	775	738	577	594	671	88.2521	86.3395	72.1011	88.2639	82.7611	85.0398	80.5266	87.0067	82.5789	66.3852	69.482	70.6416	425	341	397	431	-0.3	0.1	-0.1	0.3	0.00155432	0.996339	1	0.00649188	975	Fumarate reductase flavoprotein C-term	sdhA	1.3.5.1,1.3.5.4	FAD_binding_2,Succ_DH_flav_C	TRUE	SGL_RS06730	slr1233
lcl|NC_000911.1_cds_WP_014407092.1_976	WP_014407092.1	168	12	20	10	26	25	20	22	19	12	15	14	32	224.791	380.907	210.866	519.109	454.617	350.864	379.382	359.953	226.587	291.224	276.347	568.498	170	200	143	233	0.2	0.7	-0.2	0.2	0.588127	0.0867817	1	0.830566	976	Proto-chlorophyllide reductase 57 kD subunit	bchB	-	PCP_red	FALSE	SGL_RS06735	ssr2049
lcl|NC_000911.1_cds_WP_010872151.1_977	WP_010872151.1	345	126	115	109	133	150	113	128	116	121	115	91	127	146.482	135.925	142.642	164.798	169.282	123.027	136.986	136.384	141.792	138.563	111.476	140.022	130	121	129	142	-0.1	0.1	0	0.2	0.808801	0.802201	1	0.506133	977	HIT domain	hit	-	HIT	FALSE	SGL_RS06740	slr1234
lcl|NC_000911.1_cds_WP_010872152.1_978	WP_010872152.1	882	546	541	473	773	861	904	571	561	564	499	474	637	135.687	136.689	132.316	204.744	207.709	210.389	130.628	140.994	141.279	128.524	124.123	150.129	351	335	327	527	-0.1	0.7	-0.1	0.6	1	4.1e-16	1	3.89009e-10	978	Serine aminopeptidase, S33	-	-	Abhydrolase_1,Abhydrolase_6	FALSE	SGL_RS06745	slr1235
lcl|NC_000911.1_cds_WP_010872153.1_979	WP_010872153.1	534	456	432	383	271	379	311	474	449	418	331	305	375	231.039	222.533	218.438	146.344	186.409	147.568	221.082	230.07	213.477	173.815	162.835	180.191	334	255	324	240	-0.4	-0.4	0	-0.1	5.63e-05	1.71e-07	1	0.186942	979	Uncharacterized ACR, COG1430	-	-	DUF192	TRUE	SGL_RS06750	slr1236
lcl|NC_000911.1_cds_WP_010872154.1_980	WP_010872154.1	177	51	54	27	10	12	13	43	39	27	12	6	16	822.221	885.121	489.993	171.832	187.805	196.278	638.178	635.881	438.77	200.511	101.929	244.635	304	97	388	98	-1.6	-2	0.4	0	5.72e-07	1.09e-10	0.833386	1	980	BFD-like [2Fe-2S] binding domain	-	-	Fer2_BFD	TRUE	SGL_RS06755	ssl2250
lcl|NC_000911.1_cds_WP_010872155.1_981	WP_010872155.1	1452	399	387	314	339	389	448	396	371	357	340	342	380	54.0489	53.2986	47.8798	48.9441	51.153	56.8333	49.3815	50.8255	48.7458	47.7343	48.8167	48.8178	212	201	209	222	-0.1	0.1	0	0.1	1	0.826538	0.991585	0.827582	981	4-amino-4-deoxy-L-arabinose transferase and related glycosyltransferases of PMT family	-	-	-	FALSE	SGL_RS06760	sll1132
lcl|NC_000911.1_cds_WP_010872156.1_982	WP_010872156.1	429	210	215	188	177	172	168	229	203	187	172	185	207	154.973	161.312	156.172	139.219	123.218	116.107	155.571	151.505	139.102	131.554	143.859	144.873	178	164	181	149	-0.1	-0.3	0	-0.1	0.717778	0.000875061	0.967638	0.0993408	982	GtrA-like protein	-	-	GtrA	FALSE	SGL_RS06765	sll1131
lcl|NC_000911.1_cds_WP_010872157.1_983	WP_010872157.1	1353	1049	869	774	897	1010	1025	1069	882	989	989	985	1122	154.289	129.948	128.147	140.617	144.208	141.187	144.741	131.196	146.626	150.763	152.66	156.507	560	593	517	560	0.1	0.1	-0.1	-0.1	0.0744145	1	1	0.0352042	983	Amidohydrolase family	codA	3.5.4.1	Amidohydro_3	FALSE	SGL_RS06770	slr1237
lcl|NC_000911.1_cds_WP_010872158.1_984	WP_010872158.1	348	489	454	445	567	627	612	493	402	422	493	497	548	557.042	525.806	570.62	688.412	693.352	652.892	516.989	463.125	484.559	582.055	596.573	592.025	464	551	507	640	0.2	0.3	0.1	0.2	0.00018183	0.00184859	0.471585	0.192636	984	PemK-like, MazF-like toxin of type II toxin-antitoxin system	-	-	PemK_toxin	FALSE	SGL_RS06775	sll1130
lcl|NC_000911.1_cds_WP_010872159.1_985	WP_010872159.1	267	751	803	746	824	909	996	846	779	754	912	855	879	1873.81	2037	2095.23	2191.29	2201.69	2327.32	1943.17	1965.69	1896.32	2358.4	2247.91	2079.96	1364	1555	1384	1575	0.2	0.2	0	0	0.00631383	0.185751	1	0.593707	985	-	-	-	-	FALSE	SGL_RS06780	ssl2245
lcl|NC_000911.1_cds_WP_010872160.1_986	WP_010872160.1	891	201	176	163	116	168	145	199	172	200	191	193	190	49.3009	43.8897	45.0044	30.3252	40.0015	33.3072	44.9332	42.6659	49.4475	48.5546	49.8821	44.1971	118	119	113	89	0	-0.3	-0.1	-0.4	0.565623	0.000471578	1	0.000118588	986	Serine aminopeptidase, S33	todF	3.7.1.17	Abhydrolase_1,Abhydrolase_6	FALSE	SGL_RS06785	sll1129
lcl|NC_000911.1_cds_WP_020861597.1_987	WP_020861597.1	270	39	31	29	23	21	36	24	32	26	22	25	30	93.2124	75.3289	78.0217	58.59	48.7232	80.5792	52.8051	77.3486	62.638	54.4966	62.9618	68.0003	46	44	58	45	-0.1	-0.4	0.3	0	1	0.151103	0.811344	0.981164	987	-	-	-	-	FALSE	SGL_RS06790	ssr2060
lcl|NC_000911.1_cds_WP_010872162.1_988	WP_010872162.1	267	62	62	64	71	93	86	70	76	93	53	52	84	154.695	157.278	179.752	188.812	225.256	200.953	160.782	191.775	233.896	137.056	136.715	198.767	138	110	113	144	-0.3	0.3	-0.3	0.4	0.300826	0.144016	0.878285	0.209343	988	Glutaredoxin	-	-	Glutaredoxin	FALSE	SGL_RS06795	ssr2061
lcl|NC_000911.1_cds_WP_010872163.1_989	WP_010872163.1	963	853	929	845	1039	1240	1262	934	807	955	868	836	1097	189.505	209.835	211.318	246.022	267.424	262.568	191.018	181.317	213.86	199.862	195.707	231.131	547	571	540	720	0.1	0.4	0	0.3	0.244262	0.000141325	1	0.015735	989	Prokaryotic glutathione synthetase, N-terminal domain	gshB	6.3.2.3	GSH-S_ATP,GSH-S_N	FALSE	SGL_RS06800	slr1238
lcl|NC_000911.1_cds_WP_010872164.1_990	WP_010872164.1	267	417	349	281	604	508	507	457	333	322	442	390	362	1040.45	885.322	789.223	1606.23	1230.43	1184.69	1049.68	840.277	809.834	1143	1025.36	856.593	635	703	627	940	0.1	0.6	0	0.4	0.193717	8.12e-05	1	0.0309198	990	-	-	-	-	FALSE	SGL_RS06805	ssr2062
lcl|NC_000911.1_cds_WP_010872165.1_991	WP_010872165.1	828	373	328	275	214	245	197	395	348	336	251	242	256	100.652	89.9868	83.5325	61.5482	64.1783	49.7842	98.1221	94.9701	91.3922	70.1982	68.811	65.5141	227	159	208	139	-0.5	-0.6	-0.1	-0.2	2.7e-07	9.86e-10	1	0.0255775	991	Converts o-succinylbenzoyl-CoA (OSB-CoA) to 1,4- dihydroxy-2-naphthoyl-CoA (DHNA-CoA)	menB	4.1.3.36	ECH_1	TRUE	SGL_RS06810	sll1127
lcl|NC_000911.1_cds_WP_010872166.1_992	WP_010872166.1	1593	1625	1263	962	681	700	758	1756	1519	1413	1224	1022	946	197.859	156.349	131.852	88.3764	82.7386	86.4336	196.826	187.048	173.42	154.462	131.124	109.238	874	598	723	399	-0.5	-0.9	-0.3	-0.6	9.43e-05	4.67e-16	0.678803	1.46677e-08	992	Alanine dehydrogenase/PNT, C-terminal domain	pntA	1.6.1.2	AlaDh_PNT_C,AlaDh_PNT_N,PNTB_4TM	TRUE	SGL_RS06815	slr1239
lcl|NC_000911.1_cds_WP_010872167.1_993	WP_010872167.1	540	226	181	172	136	136	152	243	220	238	125	122	154	112.491	91.5967	96.3712	72.15	65.7139	70.8542	111.345	110.746	119.411	64.485	63.9881	72.6963	174	100	147	105	-0.8	-0.5	-0.2	0.1	8.09e-12	3.82e-06	0.677922	0.959993	993	-	-	-	-	TRUE	SGL_RS06820	slr1240
lcl|NC_000911.1_cds_WP_010872168.1_994	WP_010872168.1	348	88	59	73	59	75	74	102	80	84	62	65	71	100.245	68.3316	93.6074	71.6337	82.9369	78.9445	106.963	92.1642	96.4525	73.1996	78.0226	76.704	94	71	80	74	-0.4	-0.1	-0.2	0.1	0.0530783	0.346548	0.941363	0.961032	994	Nucleotidyltransferase domain	-	-	NTP_transf_2	FALSE	SGL_RS06825	slr1241
lcl|NC_000911.1_cds_WP_020861599.1_995	WP_020861599.1	231	11	18	12	17	12	12	18	11	21	12	11	16	54.1978	90.168	66.5547	89.2739	57.3955	55.3709	81.6426	54.8119	104.295	61.2785	57.1097	74.7635	48	39	42	41	-0.3	-0.1	-0.2	0.1	0.587678	0.851008	1	1	995	HicA toxin of bacterial toxin-antitoxin,	-	-	HicA_toxin	FALSE	NA	NA
lcl|NC_000911.1_cds_WP_020861600.1_996	WP_020861600.1	225	17	14	29	1	10	12	21	21	19	17	5	15	96.3828	80.6992	185.079	6.04278	55.0374	63.7151	109.604	120.41	108.582	99.8935	29.8709	80.6533	67	41	70	25	-0.7	-1.5	0.1	-0.7	0.13512	0.00137376	1	0.207515	996	PFAM Uncharacterised protein family UPF0150	-	-	-	FALSE	SGL_RS06835	ssr2067
lcl|NC_000911.1_cds_WP_010872170.1_997	WP_010872170.1	1443	387	367	342	271	274	288	487	407	443	279	262	311	52.8027	50.9098	52.5266	39.4095	36.2913	36.8	61.1687	56.1607	60.9262	39.4536	37.6682	40.2426	253	162	209	158	-0.6	-0.4	-0.3	0	1.69e-12	1.77e-09	0.267236	0.236808	997	The transhydrogenation between NADH and NADP is coupled to respiration and ATP hydrolysis and functions as a proton pump across the membrane	pntB	1.6.1.2	PNTB	TRUE	SGL_RS06840	slr1434
lcl|NC_000911.1_cds_WP_010872171.1_998	WP_010872171.1	1284	330	279	273	264	335	334	313	296	248	303	338	401	51.6237	44.3742	48.0736	44.0176	50.873	48.932	45.0749	46.8296	39.1059	49.1265	55.7161	59.4923	165	201	171	179	0.3	0.1	0.1	-0.2	0.000468147	0.719623	0.830455	0.0171804	998	Putative modulator of DNA gyrase	pmbA	-	PmbA_TldD	FALSE	SGL_RS06845	slr1435
lcl|NC_000911.1_cds_WP_010872172.1_999	WP_010872172.1	852	147	125	133	120	115	135	147	165	167	124	127	149	38.2093	33.0334	38.9145	33.2445	29.0173	32.8622	35.1742	43.374	43.7546	33.405	34.7844	36.7298	100	84	86	78	-0.2	-0.1	-0.2	-0.1	0.220103	0.0710398	0.924339	0.167887	999	Methyltransferase domain	-	2.1.1.295	Methyltransf_23	FALSE	SGL_RS06850	slr1436
lcl|NC_000911.1_cds_WP_010872173.1_1000	WP_010872173.1	339	141	110	105	84	81	70	150	137	113	123	104	73	170.945	135.588	143.296	108.543	95.33	79.4779	167.411	167.977	138.093	154.554	132.861	83.9345	146	112	134	86	-0.4	-0.6	-0.1	-0.4	0.179932	2.33e-05	1	0.0948359	1000	Antibiotic biosynthesis monooxygenase	-	-	ABM	FALSE	SGL_RS06855	slr1437
lcl|NC_000911.1_cds_WP_010872174.1_1001	WP_010872174.1	870	534	463	441	254	303	302	620	516	475	459	430	394	135.078	119.073	125.571	68.4799	74.4034	71.5419	144.374	132.004	121.113	120.335	114.614	94.5191	335	269	303	179	-0.3	-0.8	-0.1	-0.6	0.0409882	8.12e-24	0.969564	1.49743e-09	1001	Aldose 1-epimerase	galM	-	Aldose_epim	FALSE	SGL_RS06860	slr1438
lcl|NC_000911.1_cds_WP_010872175.1_1002	WP_010872175.1	2967	1285	1152	1097	1152	1424	1317	1425	1189	1273	1230	1181	1370	78.7957	71.8195	75.7206	75.2902	84.765	75.6303	80.4395	73.7351	78.6833	78.1704	76.3093	79.671	687	669	627	688	0	0.1	-0.1	0	0.722458	0.949678	1	0.586307	1002	amino acids such as valine, to avoid such errors it has two additional distinct tRNA(Ile)-dependent editing activities. One activity is designated as 'pretransfer' editing and involves the hydrolysis of activated Val-AMP. The other activity is designated 'posttransfer' editing and involves deacylation of mischarged Val-tRNA(Ile)	ileS	6.1.1.5	Anticodon_1,tRNA-synt_1,zf-FPG_IleRS	FALSE	SGL_RS06865	sll1362
lcl|NC_000911.1_cds_WP_010872176.1_1003	WP_010872176.1	225	25	31	27	36	38	36	33	25	24	27	19	34	141.739	178.691	172.315	217.54	209.142	191.145	172.234	143.345	137.157	158.654	113.509	182.814	89	89	96	121	0	0.3	0.1	0.4	1	0.382064	1	0.297949	1003	-	-	-	-	FALSE	SGL_RS06870	ssr2406
lcl|NC_000911.1_cds_WP_010872177.1_1004	WP_010872177.1	3351	482	467	449	554	528	586	519	502	478	482	449	512	25.9553	25.5674	27.2166	31.7962	27.6007	29.5521	25.7277	27.3386	25.9455	26.9007	25.4773	26.1475	263	254	246	293	-0.1	0.2	-0.1	0.2	0.891621	0.170618	1	0.354475	1004	DNA polymerase III subunits gamma and tau domain III	dnaX	2.7.7.7	DNA_pol3_delta2,DNA_pol3_gamma3,Intein_splicing	FALSE	SGL_RS06875	sll1360
lcl|NC_000911.1_cds_WP_010872178.1_1005	WP_010872178.1	432	29	37	31	50	48	35	36	37	42	26	36	31	21.1255	27.4032	25.4202	38.8209	33.9436	23.8775	24.1417	27.2586	30.84	19.63	27.6338	21.4167	33	27	28	38	-0.3	0.4	-0.2	0.5	0.502886	0.28236	1	0.209543	1005	Glyoxalase/Bleomycin resistance protein/Dioxygenase superfamily	-	-	Glyoxalase	FALSE	SGL_RS06880	slr1440
lcl|NC_000911.1_cds_WP_010872179.1_1006	WP_010872179.1	2037	182	179	179	190	193	189	208	193	186	166	177	186	16.807	16.806	18.6072	18.7008	17.3015	16.3453	17.6823	18.0248	17.3136	15.8879	17.2235	16.2897	107	96	99	104	-0.1	0.1	-0.1	0.1	0.617123	0.80377	1	1	1006	Cytochrome C oxidase, cbb3-type, subunit III	-	-	Cytochrome_CBB3	FALSE	SGL_RS06885	sll1359
lcl|NC_000911.1_cds_WP_010872180.1_1007	WP_010872180.1	1185	177	186	142	130	128	116	232	170	188	155	126	143	30.4692	32.5531	27.516	23.8516	21.3897	18.7007	36.7648	29.5958	32.6213	27.654	22.8553	23.3456	115	83	99	73	-0.5	-0.4	-0.2	-0.2	0.00518521	3.58e-05	0.927473	0.101434	1007	Cupin	-	4.1.1.2	Cupin_1	TRUE	SGL_RS06890	sll1358
lcl|NC_000911.1_cds_WP_010872181.1_1008	WP_010872181.1	2550	1019	969	774	561	659	616	1199	962	917	913	838	746	73.5676	71.1258	62.9016	43.168	46.1855	41.649	79.6869	70.2394	66.7325	68.3158	63.7507	51.0778	549	447	495	328	-0.3	-0.6	-0.1	-0.4	0.0983239	5.24e-18	0.982825	2.0686e-06	1008	Phosphorylase is an important allosteric enzyme in carbohydrate metabolism. Enzymes from different sources differ in their regulatory mechanisms and in their natural substrates. However, all known phosphorylases share catalytic and structural properties	-	2.4.1.1	Phosphorylase	FALSE	SGL_RS06895	sll1356
lcl|NC_000911.1_cds_WP_255345284.1_1009	WP_255345284.1	135	0	0	0	0	0	0	0	0	0	0	0	0	0	0	0	0	0	0	0	0	0	0	0	0	0	0	0	0	0	0	0	0	1	1	1	1	1009	NA	NA	NA	NA	FALSE	NA	NA
lcl|NC_000911.1_cds_WP_020861606.1_1010	WP_020861606.1	459	30	41	33	52	44	44	38	45	40	35	39	43	19.5845	27.2124	24.2501	36.1811	27.8838	26.9002	22.8366	29.7097	26.3213	23.6809	26.8278	26.622	34	32	29	38	-0.1	0.4	-0.2	0.2	1	0.274719	1	0.635292	1010	ATPase (AAA superfamily	-	-	-	FALSE	SGL_RS06900	slr1441
lcl|NC_000911.1_cds_WP_020861607.1_1011	WP_020861607.1	537	177	175	141	299	344	347	177	181	168	230	186	209	88.8836	89.3464	79.7032	160.032	167.693	163.188	81.8233	91.9222	85.038	119.706	98.4214	99.5349	131	157	125	247	0.3	1	-0.1	0.6	0.0124349	2.59e-21	1	3.53588e-07	1011	Putative restriction endonuclease	-	-	Uma2	FALSE	SGL_RS06905	sll1355
lcl|NC_000911.1_cds_WP_020861608.1_1012	WP_020861608.1	246	57	69	60	100	61	95	80	68	58	53	50	45	203.508	250.465	241.138	380.534	211.419	317.645	262.937	245.533	208.733	196.119	188.107	152.37	154	114	147	194	-0.4	0.4	-0.1	0.8	0.0761125	0.195269	1	0.0113502	1012	Protein of unknown function (DUF2442)	-	-	DUF2442	FALSE	NA	NA
lcl|NC_000911.1_cds_WP_010872184.1_1013	WP_010872184.1	858	748	703	669	792	885	895	758	783	715	662	667	751	192.656	184.088	193.961	217.416	221.274	215.881	179.723	203.955	185.627	176.716	181.023	183.443	471	437	448	538	-0.1	0.3	-0.1	0.3	0.714899	0.0571957	1	0.0214098	1013	NQR2, RnfD, RnfE family	-	-	NQR2_RnfD_RnfE	FALSE	SGL_RS06915	slr1442
lcl|NC_000911.1_cds_WP_010872185.1_1014	WP_010872185.1	1845	377	358	314	391	397	411	382	389	375	376	402	413	38.8756	37.5326	36.448	42.9733	39.7405	39.6907	36.2622	40.5675	38.9782	40.1847	43.6807	40.3893	210	219	194	220	0.1	0.2	-0.1	0	0.181047	0.509611	1	0.429286	1014	Protein tyrosine kinase	-	2.7.11.1	Pkinase	FALSE	SGL_RS06920	slr1443
lcl|NC_000911.1_cds_WP_010872186.1_1015	WP_010872186.1	1002	175	184	158	193	243	249	193	191	170	161	193	163	36.9903	39.542	37.5937	43.4804	49.8613	49.2901	37.5545	40.8297	36.2204	35.2706	42.9868	32.6752	111	105	105	138	-0.1	0.4	-0.1	0.4	0.974896	0.0122587	1	0.0405692	1015	CHAD	-	-	CHAD	FALSE	SGL_RS06925	slr1444
lcl|NC_000911.1_cds_WP_010872187.1_1016	WP_010872187.1	255	54	35	39	30	37	39	51	54	54	44	52	45	163.175	107.527	132.658	96.6202	108.535	110.366	141.868	165.024	164.479	137.8	165.574	128.959	105	96	89	70	-0.1	-0.3	-0.2	-0.4	0.780145	0.150174	0.941363	0.0494161	1016	NA	NA	NA	NA	FALSE	SGL_RS06930	ssr2422
lcl|NC_000911.1_cds_WP_010872188.1_1017	WP_010872188.1	2280	1194	1111	1015	764	895	943	1254	1162	1161	816	867	886	97.3862	92.1293	93.1896	66.4161	70.8637	72.0304	94.1556	95.8501	95.451	68.9797	74.5144	68.5342	644	464	600	469	-0.5	-0.4	-0.1	0	4.54e-08	3.03e-11	1	0.398401	1017	DHH family	recJ	-	DHH,DHHA1	TRUE	SGL_RS06940	sll1354
lcl|NC_000911.1_cds_WP_010872189.1_1018	WP_010872189.1	2997	534	495	482	643	632	587	582	523	475	479	504	571	32.3936	30.5291	32.9134	41.5734	37.2171	33.3478	32.5009	32.0858	29.0447	30.1156	32.2163	32.8499	279	275	268	329	0	0.3	-0.1	0.3	0.632766	0.0761179	1	0.162059	1018	His Kinase A (phosphoacceptor) domain	-	-	GAF,HATPase_c,HisKA,PAS_3,Response_reg,dCache_1	FALSE	SGL_RS06945	sll1353
lcl|NC_000911.1_cds_WP_010872190.1_1019	WP_010872190.1	1419	143	125	135	122	118	137	150	117	115	137	129	147	19.8949	17.681	21.1421	18.0906	15.9366	17.8499	19.2111	16.4621	16.1272	19.7544	18.9114	19.3956	72	79	77	71	0.1	-0.1	0.1	-0.1	0.198911	0.122884	0.862792	0.119443	1019	Predicted membrane protein (DUF2079)	-	-	DUF2079	FALSE	SGL_RS06950	sll1352
lcl|NC_000911.1_cds_WP_010872191.1_1020	WP_010872191.1	924	106	120	104	123	155	131	150	125	137	125	151	111	24.8161	28.5627	27.4075	30.6916	35.2262	28.7217	32.3276	29.5958	32.3298	30.3302	37.2505	24.6451	84	80	68	84	-0.1	0.3	-0.3	0.1	1	0.259227	0.670255	0.956535	1020	pfkB family carbohydrate kinase	cscK	2.7.1.4	PfkB	FALSE	SGL_RS06955	slr1448
lcl|NC_000911.1_cds_WP_020861609.1_1021	WP_020861609.1	462	298	291	279	423	393	440	258	252	251	298	303	358	192.321	190.938	202.685	290.962	246.212	265.934	153.28	164.476	163.282	199.326	206.054	219.115	207	264	242	343	0.3	0.5	0.2	0.4	4.8e-06	1.83e-05	0.0359753	0.00635344	1021	Prokaryotic cytochrome b561	-	-	Ni_hydr_CYTB	FALSE	SGL_RS06960	slr1449
lcl|NC_000911.1_cds_WP_010872193.1_1022	WP_010872193.1	315	92	98	93	69	97	92	98	98	94	57	57	84	134.616	145.789	153.179	107.608	137.78	126.068	132.004	145.02	138.641	86.441	87.8841	116.565	118	81	119	105	-0.5	-0.2	0	0.4	0.00723147	0.126951	1	0.232844	1022	-	-	-	-	TRUE	SGL_RS06965	slr1450
lcl|NC_000911.1_cds_WP_010872194.1_1023	WP_010872194.1	1197	452	517	465	558	561	636	456	440	459	418	434	455	76.8729	89.3955	89.0217	101.148	92.62	101.298	71.3929	75.6799	78.6869	73.6799	77.7773	73.3883	263	255	282	342	0	0.3	0.1	0.4	0.880965	0.084222	0.533547	0.000336239	1023	Pentapeptide repeats (8 copies)	-	-	Pentapeptide	FALSE	SGL_RS06970	sll1350
lcl|NC_000911.1_cds_WP_010872195.1_1024	WP_010872195.1	666	117	101	106	98	102	78	123	123	111	89	108	133	42.524	37.3216	43.3673	37.963	35.9879	26.5494	41.1537	45.2113	40.6655	33.5256	41.3619	45.8438	81	75	75	63	-0.1	-0.2	-0.1	-0.2	0.891488	0.061179	1	0.119764	1024	haloacid dehalogenase-like hydrolase	cbbZp	3.1.3.18	HAD_2	FALSE	SGL_RS06975	sll1349
lcl|NC_000911.1_cds_WP_010872196.1_1025	WP_010872196.1	870	93	80	71	85	82	77	108	77	80	76	79	68	23.5248	20.5742	20.2166	22.9165	20.1356	18.2408	25.1491	19.6982	20.398	19.9248	21.0571	16.3129	55	47	51	51	-0.2	0	-0.1	0.1	0.500579	0.580538	1	0.996714	1025	Catalyzes the conversion of epoxyqueuosine (oQ) to queuosine (Q), which is a hypermodified base found in the wobble positions of tRNA(Asp), tRNA(Asn), tRNA(His) and tRNA(Tyr)	queG	1.17.99.6	DUF1730,Fer4_16	FALSE	SGL_RS06980	sll1348
lcl|NC_000911.1_cds_WP_010872197.1_1026	WP_010872197.1	495	288	228	239	154	188	219	320	304	269	195	205	272	165.145	132.923	154.269	94.1198	104.65	117.606	168.919	176.295	155.482	115.89	123.867	147.919	232	177	201	146	-0.4	-0.5	-0.2	-0.3	0.00175149	2.92e-06	0.796586	0.00686025	1026	Catalyzes the formation of 6,7-dimethyl-8- ribityllumazine by condensation of 5-amino-6-(D- ribitylamino)uracil with 3,4-dihydroxy-2-butanone 4-phosphate. This is the penultimate step in the biosynthesis of riboflavin	ribH	2.5.1.78	DMRL_synthase	TRUE	SGL_RS06985	sll1282
lcl|NC_000911.1_cds_WP_014407093.1_1027	WP_014407093.1	189	177	215	197	120	113	136	241	222	237	144	142	180	2277.42	2812.54	2853.28	1645.65	1411.42	1638.78	2854.58	2888.79	3073.78	1920.3	1925.25	2196.46	1586	1085	1422	844	-0.5	-0.8	-0.2	-0.4	1.55e-06	1.25e-09	0.830455	0.00166688	1027	Controls the interaction of photosystem II (PSII) cores with the light-harvesting antenna	psbZ	-	Ycf9	TRUE	NA	NA
lcl|NC_000911.1_cds_WP_010872199.1_1028	WP_010872199.1	912	549	502	499	604	659	617	594	529	523	510	510	601	130.692	121.498	133.716	153.25	152.289	137.554	130.172	127.358	125.497	125.83	127.931	135.685	338	335	323	387	0	0.3	-0.1	0.2	0.599343	0.0896048	1	0.293163	1028	Peptidase family M48	-	-	Peptidase_M48	FALSE	NA	NA
lcl|NC_000911.1_cds_WP_255345285.1_1029	WP_255345285.1	132	0	0	0	0	0	0	0	0	0	0	0	0	0	0	0	0	0	0	0	0	0	0	0	0	0	0	0	0	0	0	0	0	1	1	1	1	1029	NA	NA	NA	NA	FALSE	NA	NA
lcl|NC_000911.1_cds_WP_010872200.1_1030	WP_010872200.1	987	9152	8674	7596	7158	7916	7650	9906	8884	9001	8280	7985	9101	1971.31	1899.54	1841.76	1643.3	1655.21	1543.16	1964.23	1935.27	1954.27	1848.45	1812.35	1859.13	5607	5148	5189	4594	-0.1	-0.2	-0.1	-0.2	0.468556	2.75e-05	0.988699	0.000780787	1030	Ribosomal protein S1-like RNA-binding domain	rps1a	-	S1	FALSE	SGL_RS07010	slr1356
lcl|NC_000911.1_cds_WP_010872201.1_1031	WP_010872201.1	849	0	96.992	25.2105	2.39e-07	85.8808	56.0846	21.6266	17.7517	42.0259	48.629	64.8818	49.8104	0	25.7501	7.4104	6.65e-08	21.7699	13.7153	5.19871	4.68798	11.0618	13.1609	17.8527	12.3354	17	34	26	30	1	0.2	0.6	-0.2	0.00126914	1	0.924339	0.753232	1031	Transposase	-	-	DDE_3,HTH_Tnp_IS630	FALSE	NA	NA
lcl|NC_000911.1_cds_WP_010872202.1_1032	WP_010872202.1	1155	121	101	97	122	123	147	127	91	116	112	103	131	21.4829	18.2314	19.386	23.0863	21.1992	24.4419	20.7571	16.3396	20.7597	20.6093	19.2696	22.0576	65	68	63	77	0.1	0.3	-0.1	0.2	0.508352	0.275575	1	0.746637	1032	linear DNA. It also seems to bind ATP	recF	-	SMC_N	FALSE	SGL_RS07025	sll1277
lcl|NC_000911.1_cds_WP_010872203.1_1033	WP_010872203.1	1605	479	514	398	436	457	526	548	553	534	508	498	590	57.825	63.0861	54.0843	56.0987	53.5554	59.4671	60.8998	67.5147	64.9795	63.5596	63.3487	67.548	305	298	261	265	0	0	-0.2	-0.2	0.750545	0.338022	0.642314	0.00218393	1033	ABC transporter transmembrane region	mdlB	-	ABC_membrane,ABC_tran	FALSE	SGL_RS07030	sll1276
lcl|NC_000911.1_cds_WP_010872204.1_1034	WP_010872204.1	1776	705	719	635	470	576	554	825	673	698	591	661	690	75.8792	78.6779	76.9335	53.916	60.1816	55.8411	81.7415	73.2558	75.7259	65.9263	74.9658	70.4309	404	359	382	295	-0.2	-0.4	-0.1	-0.3	0.32193	5.05e-11	1	1.34536e-05	1034	Pyruvate kinase, barrel domain	pykF	2.7.1.40	PEP-utilizers,PK,PK_C	FALSE	SGL_RS07035	sll1275
lcl|NC_000911.1_cds_WP_010872205.1_1035	WP_010872205.1	402	49	49	45	67	69	70	52	65	53	54	48	64	40.9699	41.6539	42.3536	59.7077	56.0049	54.8123	40.0247	54.9637	44.6684	46.7951	42.2901	50.7493	52	51	45	63	0	0.5	-0.2	0.3	0.972047	0.0412969	0.982825	0.390863	1035	Domain of unknown function (DUF1824)	-	-	DUF1824	FALSE	SGL_RS07040	slr1362
lcl|NC_000911.1_cds_WP_010872206.1_1036	WP_010872206.1	516	79	72	74	115	146	130	89	82	80	94	89	108	42.2993	39.1949	44.6011	65.6282	75.8868	65.1869	43.8683	44.4031	43.1769	52.1641	50.2139	54.8416	64	75	59	100	0.2	0.8	-0.1	0.4	0.081254	7.01e-06	1	0.0463179	1036	Protein of unknown function (DUF2396)	-	-	DUF2396	FALSE	SGL_RS07045	sll1274
lcl|NC_000911.1_cds_WP_010872207.1_1037	WP_010872207.1	1503	282	282	235	369	387	415	298	249	286	301	289	327	36.706	37.3188	34.4321	51.1918	48.8997	50.5879	35.7075	32.7778	37.524	40.6062	39.6382	40.366	157	173	151	220	0.1	0.5	0	0.3	0.0283279	8.03e-07	1	0.012017	1037	Polyphosphate kinase 2 (PPK2)	-	-	PPK2	FALSE	SGL_RS07050	slr1363
lcl|NC_000911.1_cds_WP_010872208.1_1038	WP_010872208.1	1089	624	580	585	651	720	748	713	578	616	580	601	626	119.004	112.459	125.585	132.325	133.295	133.594	125.176	111.48	118.416	114.641	120.775	113.222	377	359	358	420	-0.1	0.2	-0.1	0.2	1	0.185521	1	0.205961	1038	Catalyzes the conversion of dethiobiotin (DTB) to biotin by the insertion of a sulfur atom into dethiobiotin via a radical- based mechanism	bioB	2.8.1.6	BATS,Radical_SAM	FALSE	SGL_RS07055	slr1364
lcl|NC_000911.1_cds_WP_010872209.1_1039	WP_010872209.1	654	388	324	306	407	436	395	366	362	358	423	398	456	144.739	122.882	128.494	161.821	157.887	137.995	125.687	136.57	134.615	163.543	156.446	161.324	247	293	236	283	0.2	0.3	-0.1	-0.1	0.000174987	0.147202	1	0.20305	1039	BioY family	bioY	-	BioY	FALSE	SGL_RS07060	slr1365
lcl|NC_000911.1_cds_WP_010872210.1_1040	WP_010872210.1	486	134	124	99	100	142	135	150	127	142	136	121	128	79.248	74.5582	65.9063	63.0333	81.5228	74.7701	81.6639	75.9592	84.65	83.3605	75.4044	71.7916	110	103	96	99	-0.1	0	-0.2	0	0.881051	0.838908	0.924339	0.479827	1040	Signal peptidase (SPase) II	lspA	3.4.23.36	Peptidase_A8	FALSE	SGL_RS07065	slr1366
lcl|NC_000911.1_cds_WP_010872211.1_1041	WP_010872211.1	1425	616	640	566	671	671	799	638	583	629	521	531	653	85.2816	90.0835	88.2062	99.0111	90.1789	103.594	81.3113	81.6275	87.777	74.7567	77.4636	85.737	350	324	348	406	-0.1	0.2	0	0.3	0.705646	0.252117	0.941363	0.0199784	1041	nucleoside 2-deoxyribosyltransferase	-	-	-	FALSE	SGL_RS07070	sll1273
lcl|NC_000911.1_cds_WP_010872212.1_1042	WP_010872212.1	771	158	171	188	270	292	323	193	167	173	187	179	209	46.8842	51.5889	62.7965	85.3925	84.1123	89.76	52.7208	50.1163	51.7453	57.5107	55.9694	58.8161	115	125	113	191	0.1	0.7	0	0.6	0.117778	1.33e-08	1	1.48262e-07	1042	Domain of unknown function (DUF4393)	-	-	DUF4393	FALSE	SGL_RS07075	sll1272
lcl|NC_000911.1_cds_WP_020861617.1_1043	WP_020861617.1	246	20	16	29	32	24	23	13	13	23	9	18	17	71.4064	58.0788	116.55	121.771	83.1813	76.9035	42.7273	46.9401	82.7733	33.3033	67.7186	57.5621	37	34	52	60	-0.1	0.2	0.5	0.8	0.950628	0.786962	0.833386	0.0628448	1043	-	-	-	-	FALSE	NA	NA
lcl|NC_000911.1_cds_WP_010872213.1_1044	WP_010872213.1	1719	189	206	155	257	265	320	211	222	195	186	172	187	21.1049	23.3873	19.4833	30.5873	28.726	33.4644	21.69	25.0708	21.9488	21.5264	20.2385	19.8036	116	101	102	156	-0.2	0.6	-0.2	0.6	0.350164	5.03e-06	0.946783	2.36219e-06	1044	Carbohydrate-selective porin, OprB family	-	-	OprB,SLH	FALSE	SGL_RS07085	sll1271
lcl|NC_000911.1_cds_WP_020861618.1_1045	WP_020861618.1	1584	444	423	390	296	274	351	558	478	526	351	337	354	54.4125	52.7043	53.8007	38.6628	32.5967	40.2841	62.9513	59.2429	64.9765	44.5821	43.5185	41.1433	292	195	236	172	-0.6	-0.5	-0.3	-0.2	4.43e-10	6.57e-10	0.120225	0.0113897	1045	Bacterial periplasmic substrate-binding proteins	-	-	BPD_transp_1,SBP_bac_3	TRUE	SGL_RS07090	sll1270
lcl|NC_000911.1_cds_WP_010872215.1_1046	WP_010872215.1	270	514	521	461	429	460	417	581	504	515	413	440	470	1228.49	1266.01	1240.28	1092.83	1067.27	933.375	1278.32	1218.24	1240.71	1023.05	1108.13	1065.34	890	753	872	733	-0.2	-0.2	0	0	0.0190963	0.00022871	1	0.308647	1046	-	-	-	-	FALSE	SGL_RS07095	ssl2501
lcl|NC_000911.1_cds_WP_020861619.1_1047	WP_020861619.1	2532	1357	1255	1159	948	1114	1213	1456	1282	1447	1104	1034	1088	98.7257	92.8292	94.9166	73.5098	78.6762	82.6461	97.514	94.3261	106.114	83.2448	79.2682	75.0689	747	577	676	585	-0.4	-0.2	-0.1	0	0.000482099	7.87e-06	0.961018	0.429286	1047	Phosphorylase is an important allosteric enzyme in carbohydrate metabolism. Enzymes from different sources differ in their regulatory mechanisms and in their natural substrates. However, all known phosphorylases share catalytic and structural properties	glgP	2.4.1.1	Phosphorylase	TRUE	SGL_RS07100	slr1367
lcl|NC_000911.1_cds_WP_010872217.1_1048	WP_010872217.1	594	108	89	74	94	94	114	114	107	111	74	81	96	46.4079	38.882	35.7938	43.0509	39.2106	45.8758	45.095	46.4992	48.078	32.9562	36.676	39.1219	79	60	65	72	-0.4	0.1	-0.3	0.3	0.0361888	0.937828	0.825959	0.440646	1048	Putative methyltransferase	cbiT	2.1.1.132,2.1.1.196	Methyltransf_31,Methyltransf_4	FALSE	SGL_RS07105	slr1368
lcl|NC_000911.1_cds_WP_010872218.1_1049	WP_010872218.1	882	587	577	452	433	475	491	628	540	475	472	509	527	145.876	145.784	126.442	114.688	114.59	114.271	143.668	135.716	118.985	121.569	133.288	124.204	340	315	339	290	-0.1	-0.2	0	-0.1	0.755418	7.45e-05	0.985384	0.0196425	1049	Cytidylyltransferase family	cdsA	2.7.7.41	CTP_transf_1	FALSE	SGL_RS07110	slr1369
lcl|NC_000911.1_cds_WP_020861620.1_1050	WP_020861620.1	1518	1235	1191	974	935	1163	1059	1245	1171	1102	1027	1078	1069	158.923	155.82	141.087	128.239	145.281	127.623	147.484	152.395	142.941	136.971	146.173	130.46	660	598	643	593	-0.1	-0.1	0	0	0.491693	0.00672634	1	0.302952	1050	Pilus assembly protein PilX	-	-	-	FALSE	SGL_RS07115	sll1268
lcl|NC_000911.1_cds_WP_020861621.1_1051	WP_020861621.1	450	1604	1612	1408	815	973	908	1697	1614	1593	874	824	905	1084.67	1108.27	1071.77	587.402	638.722	575.027	1056.4	1103.79	1085.83	612.549	587.147	580.391	1358	731	1315	750	-0.9	-0.8	0	0	4.73e-34	2.9e-38	1	0.659114	1051	-	-	-	-	TRUE	SGL_RS07120	sll1267
lcl|NC_000911.1_cds_WP_010872221.1_1052	WP_010872221.1	5937	1352	1262	1134	891	944	937	1477	1206	1304	935	935	1072	39.9928	37.9537	37.7595	28.0911	27.1072	25.957	40.2199	36.0782	38.881	28.6651	29.1437	30.0732	684	505	644	476	-0.4	-0.4	-0.1	-0.1	1.33e-06	6.52e-15	1	0.0377366	1052	TamB, inner membrane protein subunit of TAM complex	-	-	DUF748,TamB	TRUE	SGL_RS07125	sll1265
lcl|NC_000911.1_cds_WP_010872222.1_1053	WP_010872222.1	1371	799	851	665	908	948	1035	896	842	769	827	870	941	115.714	125.302	108.41	140.155	133.276	140.375	119.454	123.323	112.258	124.131	132.765	129.243	477	504	444	551	0.1	0.3	-0.1	0.1	0.071268	0.0177149	1	0.865307	1053	AAA-like domain	-	-	AAA_35	FALSE	SGL_RS07130	sll0877
lcl|NC_000911.1_cds_WP_010872223.1_1054	WP_010872223.1	438	149	151	125	113	137	119	135	129	134	80	97	111	105.817	109.027	99.9276	85.5327	94.4486	79.1453	88.2585	92.651	95.924	58.8837	72.5884	74.7603	112	82	123	105	-0.4	-0.2	0.1	0.3	0.00683515	0.0137985	0.748649	0.159868	1054	Channel that opens in response to stretch forces in the membrane lipid bilayer. May participate in the regulation of osmotic pressure changes within the cell	mscL	-	MscL	TRUE	SGL_RS07135	slr0875
lcl|NC_000911.1_cds_WP_010872224.1_1055	WP_010872224.1	636	114	113	106	67	104	85	118	114	90	69	101	96	44.2781	44.6224	46.3445	27.7361	39.2125	30.9182	42.1911	44.7798	35.2356	27.7761	41.3365	35.3619	74	62	78	59	-0.3	-0.4	0.1	-0.1	0.360342	0.00169883	0.941363	0.580634	1055	The RuvA-RuvB complex in the presence of ATP renatures cruciform structure in supercoiled DNA with palindromic sequence, indicating that it may promote strand exchange reactions in homologous recombination. RuvAB is a helicase that mediates the Holliday junction migration by localized denaturation and reannealing. RuvA stimulates, in the presence of DNA, the weak ATPase activity of RuvB	ruvA	3.6.4.12	HHH_5,RuvA_C,RuvA_N	FALSE	SGL_RS07140	sll0876
lcl|NC_000911.1_cds_WP_010872225.1_1056	WP_010872225.1	777	96	101	88	60	85	70	114	94	107	80	69	91	28.1909	30.1543	29.089	18.7791	24.2306	19.2507	30.8175	27.9163	31.6721	24.3481	21.3508	25.3431	68	52	62	46	-0.4	-0.4	-0.1	-0.2	0.0588129	0.00117384	1	0.238101	1056	Integral membrane protein DUF92	-	-	DUF92	FALSE	SGL_RS07145	sll0875
lcl|NC_000911.1_cds_WP_010872226.1_1057	WP_010872226.1	1230	355	412	327	345	418	336	402	317	363	326	336	404	58.4433	68.9595	60.5986	60.5358	66.8021	51.8032	60.9239	52.7787	60.2377	55.624	58.2873	63.0766	209	207	214	213	0	0	0	0	0.674541	0.366787	0.924339	0.770669	1057	Pyridine nucleotide-disulphide oxidoreductase	-	1.8.5.4	Pyr_redox_2	FALSE	SGL_RS07150	slr0876
lcl|NC_000911.1_cds_WP_010872227.1_1058	WP_010872227.1	252	3235	3403	3317	2938	3105	2600	3981	3074	4182	2972	2491	2924	10310.4	11026.9	11900.2	9980.21	9606.61	7760.43	11680.2	9908.28	13435.1	9817.21	8365.72	8838.11	7710	5901	7199	5998	-0.4	-0.3	-0.1	0	0.00375601	0.00153839	0.985787	0.758317	1058	RNA recognition motif	-	-	RRM_1	TRUE	SGL_RS07155	ssr1480
lcl|NC_000911.1_cds_WP_010872228.1_1059	WP_010872228.1	1452	908	887	821	681	828	833	1058	841	940	819	839	904	122.999	122.16	125.189	98.3214	108.881	105.674	131.934	115.213	128.35	114.984	119.758	116.135	536	485	498	442	-0.1	-0.2	-0.1	-0.1	0.50868	0.000153163	1	0.00767062	1059	Allows the formation of correctly charged Gln-tRNA(Gln) through the transamidation of misacylated Glu-tRNA(Gln) in organisms which lack glutaminyl-tRNA synthetase. The reaction takes place in the presence of glutamine and ATP through an activated gamma-phospho-Glu-tRNA(Gln)	gatA	6.3.5.6,6.3.5.7	Amidase	FALSE	SGL_RS07160	slr0877
lcl|NC_000911.1_cds_WP_223211350.1_1060	WP_223211350.1	897	217	219	206	156	248	199	235	194	202	209	216	231	52.7679	54.1433	56.3878	40.4316	58.5422	45.3183	52.6057	47.7095	49.5127	52.6737	55.3467	53.2724	130	136	134	125	0.1	-0.1	0	-0.1	0.249452	0.127252	0.920776	0.149885	1060	Peptidase family M23	-	3.4.24.75	LysM,Peptidase_M23	FALSE	SGL_RS07165	slr0878
lcl|NC_000911.1_cds_WP_010872230.1_1061	WP_010872230.1	399	93	99	85	105	116	117	89	112	93	100	92	117	78.9257	85.4203	81.2012	94.9754	95.5654	92.9891	69.5313	96.1272	79.5561	87.9575	82.2719	94.1676	90	96	87	104	0.1	0.2	0	0.1	0.512215	0.324141	1	0.980834	1061	The glycine cleavage system catalyzes the degradation of glycine. The H protein shuttles the methylamine group of glycine from the P protein to the T protein	gcvH	-	GCV_H	FALSE	SGL_RS07170	slr0879
lcl|NC_000911.1_cds_WP_010872231.1_1062	WP_010872231.1	1773	236	274	231	226	251	323	221	248	228	233	218	248	25.4491	30.0401	28.0402	25.975	26.2749	32.6193	21.9386	27.0461	24.7828	26.0408	24.7711	25.3625	128	129	137	147	0	0.1	0.1	0.2	0.591232	0.935968	0.709463	0.615051	1062	Domain of unknown function (DUF814)	-	-	DUF814,FbpA	FALSE	SGL_RS07175	slr0880
lcl|NC_000911.1_cds_WP_020861624.1_1063	WP_020861624.1	1149	418	438	372	413	340	519	369	486	378	205	226	267	74.6823	79.5621	74.8157	78.6463	58.9696	86.84	60.6909	87.8155	68.0752	37.9606	42.5479	45.2411	242	137	243	249	-0.8	0	0	0.9	1.1e-08	0.631047	1	3.08252e-08	1063	Pyridoxal-dependent decarboxylase, C-terminal sheet domain	napC	4.1.1.96	Orn_DAP_Arg_deC	TRUE	SGL_RS07180	sll0873
lcl|NC_000911.1_cds_WP_038530698.1_1064	WP_038530698.1	144	0	0	0	0	0	0	0	0	0	0	0	0	0	0	0	0	0	0	0	0	0	0	0	0	0	0	0	0	0	0	0	0	1	1	1	1	1064	PFAM Chlorophyll A-B binding protein	-	-	Chloroa_b-bind	FALSE	NA	NA
lcl|NC_000911.1_cds_WP_010872234.1_1065	WP_010872234.1	312	103	132	108	62	88	71	141	101	124	96	84	115	154.712	201.582	182.608	99.2579	128.315	99.8749	194.967	153.427	187.743	149.45	132.952	163.819	150	124	147	91	-0.3	-0.7	0	-0.4	0.190032	8.35e-06	1	0.00709783	1065	-	-	-	-	FALSE	SGL_RS07185	slr0881
lcl|NC_000911.1_cds_WP_020861625.1_1066	WP_020861625.1	207	84	90	75	91	88	95	101	102	81	65	90	120	730.77	796.04	734.465	843.781	743.176	773.991	808.869	897.418	710.3	586.074	825.035	990.064	450	446	418	439	0	0.1	-0.1	0	0.999589	1	1	0.772918	1066	-	-	-	-	FALSE	NA	NA
lcl|NC_000911.1_cds_WP_020861626.1_1067	WP_020861626.1	159	0	1	1	1	0	1	1	0	0	0	0	0	0	21.7989	24.1353	22.8524	0	20.0796	19.7378	0	0	0	0	0	3	0	8	7	-2.2	-0.1	1	3.1	1	1	1	0.681565	1067	NA	NA	NA	NA	FALSE	NA	NA
lcl|NC_000911.1_cds_WP_041425792.1_1068	WP_041425792.1	1179	709	782	705	639	691	779	795	798	795	620	572	689	122.796	137.701	137.447	117.958	116.178	126.354	126.754	139.777	138.791	111.293	104.391	113.172	466	368	432	412	-0.3	-0.1	-0.1	0.2	0.00105744	0.0281093	1	0.632647	1068	Predicted permease YjgP/YjgQ family	ycf84	-	YjgP_YjgQ	TRUE	SGL_RS07195	slr0882
lcl|NC_000911.1_cds_WP_158299072.1_1069	WP_158299072.1	150	0	0	0	0	0	0	0	0	0	0	0	0	0	0	0	0	0	0	0	0	0	0	0	0	0	0	0	0	0	0	0	0	1	1	1	1	1069	NA	NA	NA	NA	FALSE	NA	NA
lcl|NC_000911.1_cds_WP_010872237.1_1070	WP_010872237.1	1446	327	348	255	356	420	404	361	351	314	354	347	375	44.5089	48.158	39.0703	51.6459	55.4952	51.4981	45.2336	48.3169	43.0808	49.939	49.7687	48.4073	194	204	177	223	0.1	0.3	-0.1	0.1	0.127666	0.0293165	1	0.895086	1070	LytR cell envelope-related transcriptional attenuator	psr	-	LytR_C,LytR_cpsA_psr	FALSE	SGL_RS07200	slr0883
lcl|NC_000911.1_cds_WP_010872238.1_1071	WP_010872238.1	429	101	111	92	172	177	168	95	101	88	95	122	147	74.5348	83.282	76.4246	135.286	126.8	116.107	64.5381	75.3793	65.4599	72.6606	94.8692	102.881	82	106	90	149	0.4	0.7	0.1	0.5	0.0120503	4.17e-07	0.873188	0.00947383	1071	-	-	-	-	FALSE	SGL_RS07205	sll0871
lcl|NC_000911.1_cds_WP_041428172.1_1072	WP_041428172.1	180	0	0	2	1	1	1	2	3	1	1	1	2	0	0	34.4015	16.2864	14.8336	14.3104	28.1336	46.3611	15.4026	15.8372	16.1015	28.9834	16	11	6	8	-0.5	0.4	-1.3	-0.4	0.880357	1	0.941363	1	1072	NA	NA	NA	NA	FALSE	NA	NA
lcl|NC_000911.1_cds_WP_014407094.1_1073	WP_014407094.1	1020	211	219	200	156	194	194	197	192	241	168	159	192	43.6219	46.0317	46.5436	34.3743	38.9342	37.5608	37.4924	40.1436	50.222	35.9972	34.6376	37.6447	126	105	128	109	-0.3	-0.2	0	0.1	0.17179	0.00108378	0.991585	0.871443	1073	Glyceraldehyde 3-phosphate dehydrogenase, C-terminal domain	gap1	1.2.1.12	Gp_dh_C,Gp_dh_N	FALSE	SGL_RS07215	slr0884
lcl|NC_000911.1_cds_WP_010872240.1_1074	WP_010872240.1	576	166	155	140	151	141	198	132	134	167	91	84	87	74.7364	70.949	70.9512	72.4582	61.6241	83.4834	54.7083	61.0129	75.7872	42.4623	39.8503	37.147	104	64	113	118	-0.7	0.1	0.1	0.9	9.56e-05	0.842897	0.878285	6.76542e-07	1074	COGs COG4636 conserved	-	-	Uma2	TRUE	SGL_RS07225	slr0885
lcl|NC_000911.1_cds_WP_010872241.1_1075	WP_010872241.1	597	53	56	53	62	75	60	65	65	69	39	54	65	22.6026	24.2807	25.4429	28.1813	31.0492	23.9632	25.5182	28.0342	29.661	17.2379	24.2663	26.2891	47	38	39	47	-0.3	0.3	-0.3	0.3	0.281762	0.500391	0.927473	0.451309	1075	Functions in the N-end rule pathway of protein degradation where it conjugates Leu, Phe and, less efficiently, Met from aminoacyl-tRNAs to the N-termini of proteins containing an N-terminal arginine or lysine	aat	2.3.2.6	Leu_Phe_trans	FALSE	SGL_RS07230	sll0869
lcl|NC_000911.1_cds_WP_010872242.1_1076	WP_010872242.1	912	148	176	123	196	182	164	193	136	166	135	160	214	35.232	42.597	32.9601	49.73	42.0586	36.5621	42.2949	32.7422	39.8326	33.3079	40.1351	48.3137	102	105	93	112	0	0.3	-0.1	0.1	0.588687	0.343622	1	1	1076	Catalyzes the radical-mediated insertion of two sulfur atoms into the C-6 and C-8 positions of the octanoyl moiety bound to the lipoyl domains of lipoate-dependent enzymes, thereby converting the octanoylated domains into lipoylated derivatives	lipA2	2.8.1.8	LIAS_N,Radical_SAM	FALSE	SGL_RS07235	sll0868
lcl|NC_000911.1_cds_WP_010872243.1_1077	WP_010872243.1	1293	345	331	256	406	447	449	392	347	340	320	309	380	53.5263	52.2115	44.7091	67.1368	67.3229	65.2387	55.9873	54.4466	53.1719	51.456	50.5167	55.9129	207	194	180	250	-0.1	0.5	-0.2	0.4	0.907384	8.43e-05	0.82293	0.00602954	1077	Aldo/keto reductase family	-	-	Aldo_ket_red	FALSE	SGL_RS07240	sll0867
lcl|NC_000911.1_cds_WP_010872244.1_1078	WP_010872244.1	744	184	212	175	148	172	170	209	221	220	187	170	200	57.3042	67.1267	61.35	49.1266	52.0002	49.5825	59.9198	69.6072	69.0632	60.3598	55.7887	59.0717	141	122	126	107	-0.2	-0.2	-0.2	-0.2	0.256454	0.00240438	0.959337	0.0195544	1078	KR domain	fabG	1.1.1.100	adh_short_C2	FALSE	SGL_RS07245	slr0886
lcl|NC_000911.1_cds_WP_010872245.1_1079	WP_010872245.1	810	129	112	130	65	98	62	145	125	126	104	84	84	35.8355	31.6324	40.6514	19.2453	26.4276	16.1297	37.0807	35.1178	35.2817	29.943	24.5885	22.1301	84	58	80	48	-0.5	-0.7	-0.1	-0.3	0.00367524	8.88e-06	1	0.146521	1079	Amino-transferase class IV	-	4.1.3.38	Aminotran_4	TRUE	SGL_RS07250	slr0887
lcl|NC_000911.1_cds_WP_010872246.1_1080	WP_010872246.1	507	1043	640	447	404	259	195	1075	862	508	1097	782	472	574.776	358.579	277.287	237.292	138.555	100.638	545.354	480.413	282.185	626.555	454.098	246.682	625	613	557	222	0	-1.3	-0.2	-1.5	0.930609	1.29e-06	1	3.73264e-06	1080	-	-	-	DUF4149	FALSE	SGL_RS07260	slr0888
lcl|NC_000911.1_cds_WP_010872247.1_1081	WP_010872247.1	1227	522	424	324	203	262	240	580	529	431	462	376	321	86.1872	71.1752	60.2179	35.7236	41.9934	37.1103	88.1567	88.3326	71.7306	79.0591	65.4166	50.2641	298	226	248	137	-0.4	-0.9	-0.3	-0.7	0.0509329	1.49e-14	0.730543	1.13823e-07	1081	ABC1 family	-	-	ABC1	FALSE	SGL_RS07265	slr0889
[truncated: 2,712 more rows]

## Sheet: S2
Table S2: KEGG map enrichment of the PCA eigenvalues of components PC1 and PC2 with a cut-off of |0.015| for eigenvalues and a cut-off of p<0.01 (uncorrected) for enrichments.
[truncated: 21 more rows]

[truncated: 7 more sheets: S3, S4, S5, S6, S7, S8, S9]
